# Supplementary material for: The multifaceted roles of Arbuscular Mycorrhizal Fungi in peanut responses to salt, drought, and cold stress
Source: BMC Plant Biol. 2023 Jan 16;23:36. doi: 10.1186/s12870-023-04053-w (PMC9841720; doi:10.1186/s12870-023-04053-w)
Supplement: Supplementary file 2 — Additional file 2: Table S1. Differentially expressed metabolites. [file 12870_2023_4053_MOESM2_ESM.xlsx]

## Sheet: AMF_vs_Control
Table S1. Differentially expressed metabolites.
id	MS2 name	MS2 score	level	MS1 name	MS1 ppm	rt	mz	type	MEAN AMF	MEAN CK	VIP	P-VALUE	Q-VALUE	FOLD CHANGE	LOG_FOLDCHANGE
17	Hypogeic acid	0.99985	B(ii)			639.981	253.217	forward	0.00351397	0.00542	1.75504	0.0209088	0.470021	0.648335	-0.62519
24	L-Proline	0.999708	B(ii)			45.5442	114.055	forward	3.34307e-05	9.79325e-05	1.87212	0.0142966	0.443356	0.341365	-1.55061
35	4-Methoxybenzyl O-(2-sulfoglucoside)	0.999382	B(ii)			49.5022	381.079	forward	0.00038242	0.000739134	1.8077	0.0318482	0.494015	0.517389	-0.950679
63	Stearidonic acid	0.996979	B(ii)			507.701	275.202	forward	8.31946e-06	1.63437e-05	1.77292	0.0294306	0.48938	0.50903	-0.974177
71	Simvastatin	0.996249	B(ii)			600.176	419.276	forward	0.000664827	0.0005899	1.70311	0.0267854	0.484091	1.12702	0.172507
90	Iodotyrosine	0.994391	B(ii)			4.37912	305.968	forward	1.3904e-05	1.12523e-05	1.74058	0.0320675	0.494405	1.23566	0.305283
95	Corchorosol A	0.994053	B(ii)			616.239	537.318	forward	2.44777e-05	2.04181e-05	1.97851	0.000410941	0.170525	1.19882	0.261621
99	Oxolan-3-one	0.993794	B(ii)			271.986	87.0445	forward	1.1592e-05	1.32291e-05	1.65773	0.0431437	0.512893	0.876248	-0.190589
123	Nonadecanoic acid	0.987877	B(ii)			760.713	297.28	forward	4.042e-05	6.23135e-05	1.65639	0.0479634	0.519153	0.648655	-0.624476
128	Sphinganine	0.986956	B(ii)			750.1	302.305	forward	2.64274e-05	3.94654e-05	1.79262	0.0137702	0.440591	0.669635	-0.578552
131	cis-Coutaric acid	0.986318	B(ii)			114.894	297.058	forward	3.08927e-06	1.51041e-06	1.73829	0.0227995	0.475242	2.04532	1.03233
172	2-Furanmethanol	0.975645	B(ii)			184.393	99.0444	forward	9.66833e-06	6.86338e-06	1.80873	0.0172977	0.457371	1.40868	0.494348
205	Pipecolic acid	0.965483	B(ii)			47.8068	128.071	forward	4.74006e-05	2.07277e-05	1.73318	0.0365847	0.502097	2.28683	1.19335
225	Flumioxazin	0.957939	B(ii)			215.305	353.088	forward	1.63308e-06	2.85596e-06	1.86822	0.00357877	0.319225	0.571813	-0.806384
253	Succinic acid	0.945797	B(ii)			54.6918	117.018	forward	0.000275025	0.000410613	1.68485	0.038959	0.506366	0.669791	-0.578217
259	5C-aglycone	0.944021	B(ii)			89.5209	273.119	forward	5.48455e-07	3.00412e-07	1.68356	0.0219538	0.473004	1.82568	0.86843
267	Protoanemonin	0.941487	B(ii)			80.335	97.04	forward	9.59689e-06	1.26156e-05	1.9059	0.00506412	0.350884	0.760714	-0.394575
273	L-Tyrosine	0.939391	B(ii)			80.2148	182.081	forward	3.07313e-05	5.80319e-05	1.5846	0.0465658	0.517456	0.529558	-0.917138
286	L-Threonine	0.929284	B(ii)			42.1393	118.05	forward	1.96362e-05	3.0488e-05	1.80633	0.0246535	0.479673	0.644063	-0.634726
300	Pivaloylcarnitine	0.921964	B(ii)			242.017	246.17	forward	1.72329e-06	3.84904e-06	1.73002	0.037023	0.502916	0.447719	-1.15934
302	Phosphorylcholine	0.920836	B(ii)			308.229	170.06	forward	5.6103e-05	7.88088e-05	1.58702	0.0444424	0.514698	0.711887	-0.49028
310	2,2,6,7-Tetramethylbicyclo[4.3.0]nona-1(9),4-dien-8-one	0.9143	B(ii)			276.644	191.143	forward	9.0199e-06	1.95586e-05	1.91277	0.00193448	0.269035	0.461173	-1.11662
339	5-Oxo-2(5H)-isoxazolepropanenitrile	0.894834	B(ii)			82.2523	139.05	forward	0.000226279	0.000586371	1.79153	0.0392263	0.506819	0.385898	-1.37371
358	Glutaminylvaline	0.884037	B(ii)			72.8229	246.145	forward	3.32047e-06	2.31855e-06	1.81138	0.0134206	0.438656	1.43213	0.518167
363	Phlorin	0.878968	B(ii)			55.6663	289.091	forward	5.25247e-06	1.31939e-05	1.85646	0.0118863	0.429076	0.398098	-1.32881
368	(+)-cis-5,6-Dihydro-5-hydroxy-4-methoxy-6-(2-phenylethyl)-2H-pyran-2-one	0.873876	B(ii)			333.384	249.112	forward	3.88045e-06	2.07094e-06	1.70174	0.025157	0.480777	1.87377	0.905941
383	Bisnorcholic acid	0.863616	B(ii)			503.096	381.261	forward	5.49411e-06	3.19305e-06	1.6648	0.035689	0.500669	1.72065	0.782951
387	Sucrose	0.861993	B(ii)			56.0471	341.109	forward	0.000737021	0.00167077	1.82838	0.00599764	0.364438	0.441126	-1.18074
405	Sciadonic acid	0.848849	B(ii)			578.193	307.263	forward	2.83285e-06	1.55486e-06	1.64987	0.03171	0.493767	1.82193	0.865471
413	Oxytetracycline	0.845219	B(ii)			55.6581	459.136	forward	1.10293e-06	7.30114e-06	1.94037	0.00121819	0.246455	0.151062	-2.72678
416	Trehalose	0.843379	B(ii)			47.8115	341.109	forward	0.00622239	0.0135832	1.89817	0.00147541	0.256595	0.458096	-1.12628
421	Kojibiose	0.839175	B(ii)			52.23	325.113	forward	1.46357e-05	3.36649e-05	1.82342	0.0120275	0.43004	0.434746	-1.20176
428	Urocanic acid	0.830386	B(ii)			81.5049	137.035	forward	0.0002762	0.000744152	1.80567	0.0321339	0.494522	0.371161	-1.42988
446	3a,6b,7b,12b-Tetrahydroxy-5b-cholanoic acid	0.815536	B(ii)			502.526	425.287	forward	4.00509e-06	2.16886e-06	1.83136	0.00822158	0.395405	1.84663	0.884897
482	N-[(4-Hydroxy-3-methoxyphenyl)methyl]octanamide	0.786709	B(iii)			352.417	280.191	forward	1.15441e-06	1.27962e-06	2.00464	3.30057e-05	0.0620449	0.902148	-0.148564
514	2,6 Dimethylheptanoyl carnitine	0.760207	B(iii)			313.092	302.232	forward	4.76365e-07	2.937e-06	1.99992	0.0128931	0.435574	0.162194	-2.6242
519	2-Ethylhydracrylic acid	0.754988	B(iii)			600.228	119.069	forward	0.000135799	0.000124461	1.77434	0.0202729	0.468075	1.09109	0.125773
540	5-Hydroxymethyl-2-furancarboxaldehyde	0.741378	B(iii)			55.6461	127.039	forward	6.77416e-05	0.000157222	1.89905	0.00535	0.355422	0.430866	-1.21469
547	MG(0:0/22:4(7Z,10Z,13Z,16Z)/0:0)	0.735206	B(iii)			704.173	407.326	forward	1.10037e-05	7.85271e-06	1.65232	0.0478089	0.518969	1.40126	0.486725
552	4-[(2-Hydroxy-1-naphthalenyl)azo]benzenesulfonic acid	0.733829	B(iii)			230.111	329.053	forward	9.64617e-07	2.04747e-06	1.93669	0.0365955	0.502114	0.471125	-1.08582
554	Rumexoside	0.732956	B(iii)			288.803	423.126	forward	5.44169e-06	2.99912e-06	1.70582	0.0306446	0.491788	1.81443	0.859515
597	Tridecyl phloretate	0.684438	B(iii)			617.449	349.273	forward	9.57091e-06	7.68348e-06	1.89744	0.00660623	0.372624	1.24565	0.316896
602	Vanillin 3-(L-menthoxy)propane-1,2-diol acetal	0.681552	B(iii)			476.426	365.232	forward	8.59403e-06	2.31965e-05	1.81224	0.0402574	0.508518	0.370487	-1.4325
608	Dehydrophytosphingosine	0.677452	B(iii)			522.479	316.284	forward	5.84247e-05	3.32593e-05	1.62882	0.0486093	0.519907	1.75664	0.812822
617	Butyl -3-hydroxybutyrate [arabinosyl-(1->6)-glucoside]	0.67229	B(iii)			454.801	455.217	forward	1.981e-06	2.9411e-06	1.88743	0.00427919	0.33615	0.673557	-0.570128
622	Glucopyranosylmoranoline	0.668434	B(iii)			73.0551	326.144	forward	1.7986e-06	5.66952e-07	1.66904	0.0444206	0.514668	3.1724	1.66557
638	Fenpropimorph	0.659392	B(iii)			624.38	304.263	forward	2.33761e-05	1.37695e-05	1.9011	0.00373139	0.323293	1.69767	0.763557
669	LysoPE(18:1(9Z)/0:0)	0.635502	B(iii)			483.003	478.294	forward	1.53401e-06	7.72314e-07	1.80757	0.00590545	0.36325	1.98625	0.990049
675	Butyrylcarnitine	0.631914	B(iii)			203.758	232.154	forward	1.3702e-06	2.19994e-06	1.62372	0.0353587	0.500126	0.622832	-0.683084
683	4-Coumaroyl-2-hydroxyputrescine	0.627643	B(iii)			266	251.139	forward	1.52856e-05	2.55423e-05	1.82806	0.00804118	0.39316	0.59844	-0.74072
685	Isoleucyl-Gamma-glutamate	0.627379	B(iii)			105.841	260.16	forward	0.000135076	5.32096e-05	1.90833	0.0033692	0.314028	2.53857	1.34402
712	Hexamethylquercetagetin	0.610067	B(iii)			47.9126	401.13	forward	0.00223689	0.00469349	1.87574	0.0029448	0.302519	0.476595	-1.06917
742	3-Hydroxyadipic acid 3,6-lactone	0.592088	B(iii)			55.6707	145.049	forward	3.70772e-05	8.38227e-05	1.88158	0.00621393	0.367116	0.442329	-1.17681
765	Benzeneacetonitrile	0.576186	B(iii)			600.218	118.065	forward	0.00204439	0.00174642	1.75709	0.0193662	0.465113	1.17062	0.227276
766	Uvaol	0.576062	B(iii)			773.356	443.388	forward	1.13686e-05	2.10697e-05	1.72561	0.0260345	0.482608	0.539571	-0.890116
768	alpha-Amyrone	0.574355	B(iii)			772.4	425.377	forward	1.59227e-05	3.19236e-05	1.76797	0.0187962	0.463125	0.498776	-1.00354
770	Oxyacanthine	0.572157	B(iii)			513.017	609.306	forward	1.64379e-06	8.51354e-07	1.96539	0.00172421	0.264018	1.93079	0.949194
783	1,5-Anhydrosorbitol	0.564036	B(iii)			46.6683	163.06	forward	0.000130368	7.05294e-05	1.60714	0.0318929	0.494095	1.84842	0.886292
814	L-Acetylcarnitine	0.546052	B(iii)			68.136	204.123	forward	6.86431e-06	9.3634e-06	1.85814	0.0096231	0.410626	0.7331	-0.447918
841	1-Palmitoylglycerophosphoinositol	0.521321	B(iii)			475.25	573.304	forward	2.79507e-06	1.91588e-06	1.7032	0.0407446	0.509294	1.4589	0.544878
857	Asparaginyl-Lysine	0.508998	B(iii)			104.057	261.164	forward	1.33049e-05	5.39159e-06	1.88579	0.00544348	0.356826	2.46771	1.30317
866	Proline betaine	0.501723	B(iii)			69.4323	144.102	forward	8.38558e-05	4.65637e-05	1.56327	0.0268889	0.48429	1.80088	0.848704
881	N-Carboxyethyl-g-aminobutyric acid	0.499387	B(iii)			37.1375	176.092		6.58219e-06	5.21285e-06	1.60224	0.0439135	0.513974	1.26268	0.336494
901	Ethyl (2E,4E,7Z)-Decatrienoate	0.486691	B(iii)			397.226	195.138	forward	9.28614e-06	7.69921e-06	1.73144	0.033207	0.496357	1.20612	0.27037
912	Quercetin 3'-O-glucuronide	0.478094	B(iii)			266.257	479.095	forward	6.27074e-07	1.56401e-06	1.71271	0.0192153	0.464596	0.40094	-1.31854
945	Lutein	0.455557	B(iii)			671.328	568.421	forward	2.69221e-05	7.18987e-06	1.79582	0.0180729	0.460449	3.74444	1.90475
948	Oleuropeic acid	0.451845	B(iii)			320.347	185.117	forward	4.26082e-06	3.71536e-06	1.65876	0.0480653	0.519273	1.14681	0.197628
955	Mesoporphyrin IX	0.439893	B(iii)			512.115	567.296	forward	2.40927e-06	1.7523e-06	1.8905	0.00591466	0.36337	1.37492	0.459343
965	Cyclokievitone	0.433768	B(iii)			273.108	355.118	forward	1.06545e-05	2.10183e-05	1.63657	0.0439841	0.514071	0.506914	-0.980187
966	Glabranin	0.430718	B(iii)			182.27	325.143	forward	2.10413e-06	1.41823e-06	1.7987	0.0320319	0.494342	1.48363	0.569133
979	(2R)-2-Hydroxy-2-phenylethyl glucosinolate	0.418276	B(iii)			202.12	440.064	forward	2.99157e-08	9.67874e-08	1.65503	0.0312885	0.492998	0.309086	-1.69392
1026	Anigorufone	0.378167	B(iii)			230.633	273.087	forward	2.08626e-06	4.24778e-06	1.83803	0.00791589	0.391557	0.491143	-1.02579
1039	4-Hydroxyestrone	0.366766	B(iii)			190.923	287.171	forward	2.8368e-07	1.09554e-07	1.68127	0.0279468	0.486243	2.5894	1.37262
1047	N2-gamma-Glutamylglutamine	0.36028	B(iii)			47.796	274.105	forward	8.71112e-07	6.72031e-08	1.79478	0.000145567	0.113998	12.9624	3.69626
1048	L-Galactose	0.360259	B(iii)			47.6767	198.097	forward	7.11304e-05	0.000145467	1.87153	0.00750599	0.386038	0.488978	-1.03216
1069	Baptifoline	0.345044	B(iii)			308.213	261.159	forward	0.006371	0.00902194	1.71396	0.0277341	0.485861	0.706167	-0.501919
1075	Linatine	0.338462	B(iii)			185.512	260.124	forward	8.26351e-06	3.04268e-07	1.99256	0.0468533	0.517812	27.1587	4.76334
1093	Enterocin 900	0.32477	B(iii)			414.49	452.264	forward	2.45982e-06	1.99185e-06	1.71128	0.0412026	0.51001	1.23494	0.304442
1100	beta-D-Glucosamine	0.32015	B(iii)			49.4266	180.086	forward	9.64498e-05	0.000185771	1.78675	0.0357208	0.50072	0.519186	-0.945677
1104	Avocadyne 1-acetate	0.319655	B(iii)			550.558	325.239	forward	7.06441e-06	1.08139e-05	1.78508	0.0156259	0.449874	0.653269	-0.614252
1107	4-O-alpha-D-Galactopyranuronosyl-D-galacturonic acid	0.317394	B(iii)			184.797	353.074	forward	1.02033e-06	5.14912e-07	1.72063	0.0480873	0.519299	1.98156	0.986636
1167			B(iii)			539.263	435.215	forward	2.45122e-06	1.19364e-06	1.76353	0.0485513	0.51984	2.05356	1.03813
1168			B(iii)			500.5	331.231	forward	1.2791e-05	8.11761e-06	1.89523	0.00471744	0.344829	1.57571	0.656
1173						53.4164	241.154		6.88653e-06	4.87091e-06	1.77907	0.0139401	0.441502	1.41381	0.499587
1178						547.51	539.32		3.14011e-06	6.64614e-06	1.62617	0.0430117	0.512704	0.472471	-1.0817
1179						599.908	479.276		0.000107951	9.69793e-05	1.65808	0.0444109	0.514655	1.11314	0.154631
1190						192.708	407.152		2.61637e-07	1.23677e-06	1.68626	0.00659483	0.372469	0.211549	-2.24094
1202						504.673	385.293		2.42159e-06	3.20688e-06	1.66767	0.0417984	0.51092	0.755123	-0.405216
1215						662.051	254.248		5.21298e-06	3.64484e-06	1.74225	0.0353887	0.500175	1.43024	0.516252
1216						220.753	159.092		8.97784e-06	2.56565e-05	1.96207	0.0365585	0.502056	0.349924	-1.51489
1221						578.907	288.289		7.38501e-06	4.49296e-06	1.92865	0.00542125	0.356495	1.64368	0.716934
1224						503.253	341.268		5.38335e-06	4.74353e-06	1.65169	0.0453669	0.515927	1.13488	0.182543
1239						50.9896	482.184		5.95736e-07	3.62992e-06	1.9642	2.95065e-05	0.0620449	0.164118	-2.60719
1246						636.95	500.359		8.68478e-05	3.8829e-05	1.57013	0.0493006	0.520696	2.23667	1.16136
1286						365.026	350.29		8.24913e-07	1.58794e-06	1.91039	0.00791885	0.391595	0.519485	-0.944846
1308						569.985	434.384		1.55968e-06	4.27874e-06	1.95669	0.00103675	0.237051	0.364518	-1.45594
1311						520.311	186.222		0.000121612	7.56447e-05	1.7644	0.0248349	0.480075	1.60768	0.684979
1325						201.467	492.114		1.24894e-06	6.9759e-07	1.70873	0.033838	0.497506	1.79037	0.840257
1328						398.115	581.384		1.24118e-05	1.66535e-05	1.74119	0.0336569	0.49718	0.745293	-0.42412
1331						640.37	470.348		3.52524e-05	2.55644e-05	1.73499	0.0196064	0.46592	1.37897	0.463589
1339						268.817	633.216		9.14466e-07	7.16372e-07	1.62866	0.0421854	0.511499	1.27652	0.352222
1365						382.861	403.336		1.40941e-06	2.61258e-06	1.70197	0.0366684	0.50225	0.539471	-0.890382
1366						675.805	317.283		2.31926e-05	1.48755e-05	1.74284	0.0320049	0.494294	1.55911	0.640726
1396						707.01	314.305		4.73799e-06	2.63355e-06	1.73494	0.0116022	0.427078	1.79909	0.847266
1410						496.43	551.264		2.05814e-05	1.22227e-05	1.63539	0.0418828	0.511047	1.68387	0.751782
1413						641.544	514.373		5.43251e-05	3.90177e-05	1.76397	0.0217661	0.472486	1.39232	0.47749
1426						311.702	364.233		1.05516e-06	5.68255e-07	1.4897	0.0403308	0.508636	1.85684	0.89285
1433						75.1511	376.219		8.93619e-07	2.82324e-08	1.94459	0.0435853	0.513517	31.6522	4.98423
1435						707.486	628.194		1.82026e-05	1.27344e-05	1.75294	0.0270844	0.484661	1.4294	0.515415
1466						35.9706	238.144		2.2355e-06	1.54511e-06	1.65291	0.0384168	0.50543	1.44683	0.532892
1485						172.774	238.165		3.35324e-07	3.87063e-06	1.63783	0.0120843	0.430423	0.086633	-3.52894
1494						612.29	587.415		5.09324e-06	3.71692e-06	1.61948	0.0401895	0.508408	1.37029	0.454477
1495						511.96	584.322		2.74691e-06	1.99169e-06	1.84739	0.0126808	0.434274	1.37918	0.463812
1528						705.255	484.399		2.83583e-06	2.38783e-06	1.69977	0.0386731	0.505876	1.18762	0.248075
1535						239.588	691.164		3.12131e-07	6.37493e-07	1.57462	0.0491335	0.520507	0.489622	-1.03026
1537						553.355	474.343		1.50819e-05	1.17736e-05	1.64502	0.0405227	0.508943	1.28099	0.357261
1540						364.197	476.322		1.1818e-06	2.23399e-07	1.8388	0.0168299	0.455399	5.29007	2.40329
1547						550.426	498.346		2.84838e-06	1.36597e-06	1.75231	0.0208652	0.469891	2.08525	1.06022
1562						191.073	272.16		3.84717e-06	2.04907e-06	1.6419	0.0342268	0.498195	1.87752	0.908829
1567						511.912	540.296		2.42244e-06	1.76061e-06	1.83318	0.0198093	0.46659	1.37591	0.460389
1599						308.094	378.238		2.01559e-06	3.91406e-06	1.90967	0.00473106	0.345079	0.514961	-0.957464
1601						76.1162	538.128		8.30964e-06	5.99183e-06	1.64907	0.0322473	0.494721	1.38683	0.471788
1616						225.341	323.16		4.00303e-07	1.31993e-06	1.72289	0.0187441	0.462938	0.303275	-1.7213
1657						475.25	555.293		4.40578e-06	3.10431e-06	1.67736	0.0387734	0.506049	1.41925	0.505124
1668						606.861	382.294		2.68577e-05	2.0772e-05	1.89309	0.00558424	0.358871	1.29298	0.370698
1676						311.559	504.338		1.02873e-06	1.79444e-06	1.97032	0.000846264	0.224127	0.57329	-0.802664
1693						72.7406	315.166		2.42615e-07	1.46845e-08	1.99369	0.033349	0.496619	16.5218	4.0463
1716						575.44	421.234		2.89895e-05	2.31217e-05	1.87997	0.00955248	0.409942	1.25378	0.326283
1718						570.3	514.337		4.82193e-06	2.99125e-06	1.77741	0.0112141	0.424218	1.61201	0.688864
1733						617.359	206.117		9.44992e-06	7.37687e-06	1.69076	0.0384083	0.505416	1.28102	0.357294
1735						41.1924	215.052		2.0033e-05	5.31109e-05	1.85754	0.00603572	0.36492	0.377192	-1.40663
1742						72.7406	305.182		8.14139e-07	4.28618e-08	1.91456	0.0493795	0.520784	18.9945	4.24751
1815						8.03025	86.0604		1.33064e-05	2.9399e-05	1.81384	0.0144539	0.444149	0.452612	-1.14365
1865						11.186	132.958		4.6824e-06	7.99721e-06	1.67955	0.047408	0.518489	0.585504	-0.77225
1874						11.9779	190.107		1.19891e-05	9.8867e-06	1.75508	0.0204925	0.468759	1.21265	0.278161
1895						13.5845	253.951		4.12445e-06	6.04748e-06	1.51479	0.0482416	0.51948	0.682012	-0.552132
1899						14.2104	131.974		3.16348e-05	5.10895e-05	1.71654	0.0376495	0.504066	0.619203	-0.691515
1915						14.7223	364.925		3.66458e-06	8.27237e-06	1.7927	0.0364646	0.501909	0.44299	-1.17465
1917						14.8396	419.852		5.79123e-07	9.67742e-07	1.76037	0.0360417	0.501238	0.598427	-0.740754
1952						20.061	170.985		4.02047e-06	2.49852e-06	1.7608	0.0133823	0.438439	1.60914	0.686292
1967						28.7129	172.977		1.00673e-05	1.57053e-05	1.73003	0.0256359	0.48179	0.641013	-0.641575
2011						31.075	90.9481		2.56445e-06	3.3216e-06	1.75677	0.0240809	0.478369	0.772052	-0.37323
2024						31.2009	202.107		1.23934e-05	1.08196e-05	1.62474	0.0490514	0.520414	1.14546	0.195921
2029						31.4373	338.068		1.14281e-06	6.97373e-07	1.72573	0.0242338	0.478722	1.63874	0.712585
2045			D	3,4-Dihydroxymandelate	0.662679	34.7674	185.153		4.6826e-06	4.33567e-06	1.76409	0.0245222	0.479379	1.08002	0.111052
2050			D	Pahutoxin	-16.2171	34.8156	437.069		2.66337e-06	1.11529e-06	2.00603	3.44186e-05	0.0620449	2.38806	1.25584
2059						35.9341	144.982		2.62955e-05	1.93457e-05	1.7614	0.0239063	0.47796	1.35924	0.442803
2099						40.4145	196.878		7.93689e-05	3.91263e-05	1.81507	0.0142042	0.442882	2.02853	1.02044
2101						40.4417	367.979		6.91175e-06	1.00184e-05	1.91778	0.00208157	0.272614	0.689903	-0.535534
2103						40.506	330.008		8.98828e-06	1.25981e-05	1.74269	0.0249251	0.480273	0.713461	-0.487094
2105						40.5303	331.004		1.04715e-05	1.64425e-05	1.82233	0.0131884	0.437324	0.636859	-0.650954
2106						40.5312	150.014		1.06153e-05	1.40876e-05	1.83376	0.00978672	0.412183	0.753521	-0.40828
2107			D	Trospium chloride	24.7705	40.5431	428.982		6.76725e-06	9.47896e-06	1.69761	0.0403621	0.508686	0.713923	-0.486159
2111						40.5622	329.007		9.20863e-05	0.000136905	1.88369	0.00754099	0.386526	0.672632	-0.572111
2114						40.5785	158.922		0.000107509	5.2443e-05	1.97019	0.00315195	0.308416	2.05002	1.03564
2121						40.7381	249.001		3.71502e-05	4.98023e-05	1.70305	0.0476889	0.518826	0.745952	-0.422845
2128						41.2092	270.002		1.71398e-05	2.83816e-05	1.80018	0.0303495	0.491218	0.603907	-0.727602
2141						41.6908	174.896		5.38862e-05	1.98845e-05	1.91306	0.00310034	0.307	2.70995	1.43827
2142						41.7233	191.04		1.68796e-05	1.03896e-05	1.7636	0.0329623	0.495948	1.62466	0.700138
2160						42.8651	229.067		9.89578e-06	4.60715e-06	1.90692	0.00154066	0.25873	2.14792	1.10294
2165						43.0293	167.048		0.000265542	0.000189834	1.54482	0.0497204	0.521165	1.39881	0.4842
2171						43.9825	212.113		4.13475e-05	8.13596e-05	1.73519	0.0174087	0.457826	0.508206	-0.976514
2194						47.4818	98.0321		1.17602e-05	2.47751e-05	1.77427	0.0419654	0.511171	0.474677	-1.07498
2200						48.6427	158.118		1.57987e-05	8.34522e-06	1.79414	0.0256008	0.481717	1.89315	0.920788
2209						49.2478	247.042		3.95767e-05	7.70717e-05	1.83029	0.0282188	0.486795	0.513505	-0.96155
2222						49.8207	275.046		1.52066e-06	2.5661e-06	1.94434	0.00401875	0.33035	0.592597	-0.754876
2226			D	Fluoroimide	7.28423	49.9224	261.058		1.62708e-05	2.92779e-05	1.90524	0.0071028	0.380164	0.555736	-0.84753
2236						50.7207	214.029		1.00111e-06	2.3609e-06	1.93176	0.00338987	0.314534	0.424037	-1.23774
2243						50.9686	253.951		5.86346e-06	3.45505e-06	1.79601	0.0261993	0.48294	1.69707	0.763045
2254			D	Nitarsone	5.33865	51.5468	248.046		2.56617e-06	4.96903e-06	1.76017	0.0365751	0.502082	0.516433	-0.953347
2266						52.2265	259.081		2.25908e-06	5.74345e-06	1.85065	0.0118052	0.428513	0.393332	-1.34618
2275						52.612	361.153		3.66068e-05	8.97113e-05	1.84148	0.0111159	0.423469	0.408051	-1.29318
2276						52.612	366.108		1.26611e-05	3.41838e-05	1.88446	0.00487683	0.347693	0.370381	-1.43292
2279						53.0255	78.0554		1.75009e-06	1.35655e-06	1.87406	0.00746346	0.38544	1.29011	0.367491
2294						55.4772	457.064		8.92575e-07	1.68788e-06	1.66424	0.0329644	0.495952	0.528815	-0.919164
2296			D	Methylphosphote	-10.0295	55.6461	97.0287		2.85612e-05	9.81248e-05	1.63385	0.0120032	0.429875	0.29107	-1.78056
2298						55.6461	382.083		9.10817e-06	1.878e-05	1.76742	0.0261856	0.482913	0.484993	-1.04396
2299						55.6663	383.077		4.26552e-06	9.02271e-06	1.75467	0.024314	0.478906	0.472754	-1.08084
2304						56.1086	290.441		6.427e-08	4.73136e-07	1.77468	0.000719979	0.213039	0.135838	-2.88004
2307						56.3433	85.0288		4.36212e-05	9.05655e-05	1.81452	0.0104484	0.418084	0.481654	-1.05393
2312						57.0455	458.333		1.51678e-08	3.04192e-07	2.00396	0.0362033	0.501496	0.0498626	-4.3259
2316						58.0185	230.99		6.90888e-06	3.4924e-06	1.97401	0.000615151	0.201647	1.97826	0.984234
2318						58.1928	212.113		9.98498e-06	2.03609e-05	1.88022	0.00623492	0.367368	0.4904	-1.02797
2320						59.0089	82.6821		1.15232e-06	3.96987e-07	1.97464	0.000943219	0.231179	2.90267	1.53738
2330						61.9775	192.159		1.67342e-05	9.78518e-06	1.89573	0.00793846	0.391848	1.71016	0.77413
2339						64.7692	211.94		2.83424e-06	1.58079e-06	1.8413	0.0151074	0.447295	1.79293	0.842316
2365						68.9998	259.081		1.29105e-07	8.09924e-07	1.61843	0.0232903	0.476475	0.159403	-2.64925
2382						70.0771	248.16		1.32074e-07	2.83111e-08	1.72179	0.0328452	0.495751	4.66509	2.2219
2392						71.0201	325.113		1.01509e-06	2.92696e-06	1.82776	0.0251287	0.480715	0.346808	-1.52779
2396						71.4288	212.113		8.08735e-06	1.21156e-05	1.51764	0.0459852	0.516724	0.667514	-0.583131
2400						71.6311	264.155		1.05062e-07	1.46845e-08	1.99813	0.0201478	0.46768	7.15461	2.83887
2408			D	(3E)-4-(2-Carboxyphenyl)-2-oxobut-3-enoate	2.18654	72.1072	221.186		1.22386e-06	6.08728e-07	1.70286	0.0435502	0.513468	2.01053	1.00757
2411						72.6108	340.16		5.85051e-07	1.33389e-06	1.62745	0.0294992	0.48952	0.438607	-1.189
2413						73.1449	230.935		2.28849e-06	7.65906e-07	1.82596	0.00933128	0.407747	2.98795	1.57916
2421						73.79	102.092		0.000152422	0.000283282	1.67571	0.0230889	0.475975	0.538056	-0.894172
2423			D	2-Oxobutanoate	-8.86945	73.8287	103.095		7.76754e-06	1.38116e-05	1.72668	0.0238641	0.477861	0.562391	-0.830355
2432						75.2247	162.149		2.17247e-05	1.30875e-05	1.7111	0.0142935	0.443339	1.65996	0.731151
2433						75.2667	153.979		9.14527e-06	7.93241e-06	1.74332	0.0232098	0.476276	1.1529	0.205266
2434						75.5893	540.123		5.80919e-07	2.20934e-07	1.26106	0.0325144	0.495185	2.62938	1.39472
2436			D	Aminosalicylate sodium anhydrous	19.5179	75.7344	176.128		2.32288e-05	1.6963e-05	1.77004	0.0168239	0.455373	1.36938	0.453522
2445						78.5375	158.117		2.35909e-05	1.43814e-05	1.96764	0.00170365	0.263473	1.64038	0.714031
2452						79.2169	275.974		1.06177e-06	4.35988e-07	1.75895	0.00454235	0.34151	2.43532	1.28411
2467						79.7927	242.985		3.56058e-06	1.88028e-06	1.59353	0.0353536	0.500117	1.89364	0.921164
2470			D	Se-Methyl-L-selenocysteine	-14.6933	79.8147	183.084		2.78096e-06	3.98831e-06	1.62672	0.0442721	0.514466	0.697276	-0.520197
2481						80.3185	237.977		1.85658e-06	1.4197e-06	1.86966	0.00581032	0.361992	1.30773	0.387061
2493						82.3363	121.04		0.000131861	0.000355641	1.80663	0.0371703	0.50319	0.370771	-1.4314
2495						82.4432	93.0451		3.77434e-06	1.25954e-05	1.79063	0.044101	0.514232	0.299661	-1.7386
2505			D	L-dopachromate	23.2474	83.3338	193.163		1.03824e-05	6.92476e-06	1.57666	0.0473192	0.518382	1.49931	0.584302
2508						83.4399	192.159		0.000128069	8.47363e-05	1.71577	0.029606	0.489738	1.51139	0.595875
2533			D	D-Glucosamine 6-phosphate	7.78528	88.8639	260.16		4.00758e-05	1.5795e-05	1.88742	0.00495491	0.349046	2.53725	1.34327
2588						103.933	317.182		9.0432e-08	1.46845e-08	2.01572	1.4091e-05	0.0620449	6.15834	2.62254
2597						105.885	396.973		2.91186e-07	5.73978e-08	1.66445	0.0189933	0.463824	5.07312	2.34287
2601						106.657	208.998		1.68654e-06	2.41005e-06	1.87704	0.00752531	0.386308	0.699796	-0.514994
2646						116.448	275.076		2.83777e-06	1.28629e-06	1.46135	0.0475277	0.518633	2.20617	1.14154
2656						119.758	213.123		1.27028e-06	5.13638e-07	1.57156	0.0233795	0.476695	2.4731	1.30632
2680						128.598	191.971		1.60841e-05	2.15467e-05	1.95503	0.0017064	0.263546	0.746477	-0.421831
2698						132.881	248.032		2.70276e-06	1.53312e-06	1.69508	0.0251723	0.480809	1.76291	0.81796
2724						143.72	191.971		2.07125e-05	2.58563e-05	1.65752	0.0437414	0.513735	0.801062	-0.320014
2753						156.552	293.029		4.30568e-07	3.20859e-07	1.79359	0.0144926	0.444341	1.34192	0.424302
2802						170.427	205.988		1.4507e-06	1.31892e-06	1.81194	0.0181373	0.460694	1.09992	0.137397
2861						177.426	271.938		1.1326e-06	1.71241e-06	1.8166	0.00969178	0.411285	0.661403	-0.596398
2903						182.223	169.126		5.76137e-05	4.54695e-05	1.65399	0.0437003	0.513678	1.26708	0.341513
2912						182.532	134.089		3.85526e-06	2.9851e-06	1.80138	0.019996	0.467195	1.2915	0.369051
2926			D	Benoxacor	13.4937	184.797	261.127		8.37375e-07	8.54988e-08	1.74444	0.017502	0.458205	9.794	3.2919
2930			D	alpha-D-Ribose 1,2-cyclic phosphate 5-phosphate	-2.78727	185.573	293.081		1.72969e-06	1.35705e-06	1.6818	0.04696	0.517944	1.2746	0.350045
2934						185.618	247.049		1.10886e-06	4.98208e-07	1.63973	0.0399212	0.507972	2.22569	1.15425
2935						185.618	263.021		7.34621e-06	5.17943e-06	1.61465	0.0443134	0.514522	1.41834	0.504208
2977						190.225	214.987		7.84163e-05	0.000112105	1.84735	0.0150541	0.447047	0.699488	-0.515628
2988						191.379	136.062		5.79312e-05	4.42007e-05	1.64072	0.0445065	0.514784	1.31064	0.390271
2994			D	Pyridalyl	24.344	192.484	492.135		5.14818e-07	3.31808e-07	1.71808	0.0203504	0.468318	1.55156	0.633717
3018						201.101	221.092		4.38655e-07	1.52486e-06	1.81202	0.0137099	0.440263	0.28767	-1.79751
3025						202.792	190.107		1.21377e-05	1.46819e-05	1.71682	0.038939	0.506332	0.826713	-0.274541
3034						205.925	182.081		5.66764e-06	2.92086e-06	1.82518	0.020024	0.467285	1.9404	0.956352
3044						207.696	392.155		2.60374e-07	6.98252e-07	1.77524	0.026409	0.483357	0.372893	-1.42316
3049						209.138	139.075		8.4374e-06	1.06393e-05	1.7374	0.0396756	0.507569	0.793044	-0.334527
3054						210.632	277.036		5.17151e-06	3.62225e-06	1.64365	0.035146	0.499771	1.42771	0.5137
3055						210.648	223.117		0.000905444	0.000729454	1.6571	0.0467913	0.517736	1.24126	0.311808
3099						220.848	132.081		6.14151e-06	1.59124e-05	1.95899	0.0051245	0.351875	0.385957	-1.37349
3121						226.234	278.131		1.15043e-06	6.19746e-07	1.76666	0.0157605	0.450525	1.8563	0.892428
3133						228.918	251.066		5.00519e-07	1.73112e-06	1.97042	0.00599067	0.364349	0.28913	-1.79021
3141						230.633	292.101		5.11501e-06	1.11173e-05	1.92989	0.00103234	0.236792	0.460094	-1.12
3175						239.529	687.211		5.22652e-07	1.31489e-06	1.64158	0.0273331	0.485126	0.397487	-1.33102
3176						239.538	686.208		1.65916e-06	3.52468e-06	1.5387	0.0474212	0.518505	0.470725	-1.08704
3230			D	4-(beta-D-Ribofuranosyl)aniline 5'-phosphate	-3.45822	258.622	306.227		9.36379e-07	5.75173e-06	1.99364	0.0138202	0.440861	0.162799	-2.61883
3243						262.017	365.105		2.29317e-07	6.5023e-07	1.97128	0.000165664	0.118582	0.352671	-1.50361
3256						263.28	478.228		1.13059e-06	7.48776e-07	1.95607	0.00109695	0.240431	1.50992	0.594476
3264			D	3'-Phosphoadenylylselete	4.84186	265.163	555.169		3.03011e-07	8.16705e-07	1.73749	0.0328557	0.495768	0.371017	-1.43044
3265						265.928	474.14		2.1787e-06	6.28284e-06	1.70025	0.0171619	0.456808	0.346769	-1.52795
3281						269.654	206.154		1.64974e-06	1.33043e-06	1.69585	0.0374665	0.503734	1.24001	0.310348
3354						282.801	246.206		1.04474e-06	3.32782e-06	1.93561	0.00488441	0.347826	0.31394	-1.67144
3363						286.469	559.236		8.78543e-07	5.63219e-07	1.79732	0.0129646	0.436004	1.55986	0.641417
3371						288.827	418.171		2.20889e-06	1.18423e-06	1.92065	0.00305625	0.305763	1.86526	0.899374
3393						293.61	326.225		4.00465e-06	4.42281e-06	1.73518	0.0314672	0.493327	0.905454	-0.143287
3414						298.493	573.252		1.22376e-06	7.4124e-07	1.6614	0.040839	0.509443	1.65097	0.72331
3453						308.083	173.136		3.16514e-05	1.43949e-05	1.89939	0.00538632	0.355972	2.19879	1.13671
3457						308.085	172.133		0.000353414	0.000206223	1.85904	0.011297	0.424842	1.71375	0.777153
3459			D	p-Benzoquinone	-6.51905	308.09	109.101		7.41294e-05	4.70021e-05	1.75134	0.0371736	0.503196	1.57715	0.65732
3462						308.094	159.1		4.27633e-06	6.58768e-06	1.89359	0.00502829	0.350287	0.64914	-0.623398
3463						308.113	110.105		4.15881e-06	3.30539e-06	1.76863	0.0225039	0.474476	1.25819	0.331351
3464						308.144	117.057		4.11146e-06	6.71592e-06	1.73812	0.0184347	0.46181	0.612197	-0.707932
3466						308.171	132.081		2.93242e-06	3.763e-06	1.65812	0.0468348	0.517789	0.779277	-0.359791
3467						308.171	262.162		0.00105583	0.00150889	1.67788	0.0328116	0.495694	0.699738	-0.515114
3470						308.291	260.88		4.89987e-06	6.88869e-06	1.67267	0.0288319	0.488127	0.711292	-0.491486
3471						308.308	263.166		5.72997e-05	8.56217e-05	1.73986	0.0259666	0.482471	0.66922	-0.579448
3484						312.836	511.215		6.41423e-07	4.13833e-07	1.79439	0.0150964	0.447244	1.54996	0.632226
3559						328.449	203.089		7.6344e-06	1.71412e-05	1.74093	0.0148115	0.445899	0.445383	-1.16688
3575						332.222	570.34		1.67268e-06	4.6323e-07	1.82016	0.0227586	0.475137	3.61092	1.85237
3597						338.062	214.115		5.99641e-07	2.6921e-07	1.71816	0.0266534	0.483836	2.22741	1.15537
3614						340.539	437.178		6.41272e-07	2.49076e-07	1.9701	0.00180069	0.265956	2.5746	1.36435
3657						349.478	365.193		1.19027e-06	1.78622e-06	1.81286	0.0213123	0.471203	0.666362	-0.585622
3658			D	Lycomarasmine B	-22.6743	350.102	278.232		1.51678e-08	1.71536e-06	2.01607	0.0158811	0.451101	0.00884235	-6.82135
3661			D	3-Hydroxy-2-methylpyridine-4,5-dicarboxylate	-17.3291	350.232	198.149		2.24352e-05	8.97118e-06	1.64895	0.0145373	0.444563	2.50081	1.3224
3675						353.662	228.196		1.84441e-05	1.40948e-05	1.77118	0.0183234	0.461396	1.30857	0.38799
3697						358.14	261.16		6.54889e-06	1.29565e-05	1.62366	0.03647	0.501917	0.505451	-0.984358
3723			D	[5-(Aminomethyl)furan-3-yl]methyl phosphate	22.7055	367.996	208.133		5.22136e-06	4.70739e-06	1.69542	0.0350766	0.499655	1.10918	0.149499
3832						384.836	1038.53		1.8944e-07	1.01733e-06	1.87676	0.00279142	0.297759	0.186213	-2.42497
3890			D	Thiadiazolidinone	-9.32649	395.746	327.216		1.42192e-06	2.24926e-06	1.92958	0.00399773	0.329859	0.632172	-0.661611
3893						396.915	732.475		1.94248e-06	2.7952e-06	1.65073	0.0352977	0.500024	0.694933	-0.525054
3895						396.918	908.507		3.7935e-06	4.87414e-06	1.74079	0.034637	0.498908	0.778292	-0.361616
3896						396.918	778.473		7.09551e-07	1.12077e-06	1.8423	0.0164681	0.453809	0.633091	-0.659515
3897						396.932	762.449		2.64028e-06	3.52219e-06	1.77384	0.0298151	0.490161	0.749613	-0.415782
3905						397.705	586.419		6.68833e-07	1.02108e-06	1.72124	0.0274424	0.485329	0.655022	-0.610384
3912						398.045	568.408		4.84621e-06	6.69501e-06	1.94564	0.0014452	0.255554	0.723853	-0.466231
3925						398.106	713.462		1.81199e-06	2.58346e-06	1.71741	0.0311946	0.492825	0.701381	-0.511729
3933						398.115	726.429		4.19008e-06	5.31307e-06	1.66327	0.0493318	0.520731	0.788635	-0.34257
3934						398.117	550.398		9.82511e-07	1.57796e-06	1.87222	0.00577212	0.361478	0.622646	-0.683516
3945			D	3-Sulfocatechol	-8.98624	398.12	191.179		2.66402e-06	4.08281e-06	1.78153	0.0320525	0.494379	0.652497	-0.615956
3960			D	6-[7,8-dihydroxy-3,5-dioxo-9-(sulfooxy)-1H,2H,3H,5H-cyclopenta[c]isochromene-1-carbonyloxy]-3,4,5-trihydroxyoxane-2-carboxylic acid	13.2882	398.13	549.395		3.37627e-06	4.9709e-06	1.86677	0.0106013	0.419365	0.679208	-0.558074
3961						398.13	744.44		4.69038e-06	6.06919e-06	1.82821	0.0142864	0.443303	0.77282	-0.371797
3966						398.135	601.401		7.05065e-07	1.04267e-06	1.80047	0.022271	0.47386	0.676211	-0.564455
3971			D	4-Glutathionyl cyclophosphamide	6.30644	398.141	567.404		1.47793e-05	1.97907e-05	1.75924	0.0280246	0.486382	0.74678	-0.421245
4013						408.968	551.41		2.22715e-07	7.58253e-07	1.32339	0.0264193	0.483378	0.293721	-1.76748
4021						409.433	443.244		1.30785e-06	7.45342e-07	1.91749	0.00338042	0.314304	1.75471	0.811229
4025						410.313	306.264		1.23922e-07	1.66981e-06	1.95777	1.61525e-05	0.0620449	0.0742137	-3.75217
4045						416.284	533.307		1.81286e-06	9.96355e-07	1.60869	0.0333455	0.496613	1.81949	0.863533
4046			D	3,3',4',5,6,7,8-Heptahydroxyflavone	1.73065	417.449	335.242		2.64362e-07	5.60902e-07	1.5437	0.0462682	0.517083	0.471316	-1.08523
4058						418.688	1040.58		1.29125e-06	2.25664e-06	1.83871	0.023191	0.476229	0.572199	-0.805411
4062						418.704	1041.58		7.53424e-07	1.42286e-06	1.80472	0.0357852	0.500825	0.529513	-0.917262
4092			D	trans-Cinmoyl beta-D-glucoside	-3.84295	428.299	311.305		4.87841e-07	2.68632e-06	1.91523	0.0113929	0.425555	0.181602	-2.46115
4105			D	2-Methylaminoadenosine	0.133142	433.054	297.29		9.7562e-07	3.17741e-06	1.90712	0.0225945	0.474713	0.307049	-1.70346
4168			D	Panfuran S	-0.328862	450.014	294.243		3.94762e-06	6.62253e-06	1.78365	0.0356443	0.500596	0.59609	-0.746398
4177			D	Phenkapton	10.6057	454.007	378.322		3.09008e-06	5.16466e-06	1.53308	0.0481432	0.519365	0.598314	-0.741026
4205						455.918	342.227		3.23944e-06	5.01125e-06	1.77602	0.0299955	0.490522	0.646434	-0.629426
4210						457.693	478.293		3.73104e-06	2.11925e-06	1.61181	0.0415906	0.510605	1.76054	0.816021
4218			D	Flucarbazone-sodium	-11.6692	460.736	419.283		6.97928e-07	2.94209e-06	1.87275	0.0212074	0.470899	0.237221	-2.07569
4224			D	CDP-ribitol	-0.130151	463.159	538.314		4.96077e-07	2.74545e-07	1.7137	0.0412901	0.510145	1.80691	0.853521
4252						471.665	450.261		1.82347e-06	9.66319e-07	1.79878	0.0277363	0.485865	1.88702	0.916113
4257						472.861	493.223		9.03249e-07	6.35494e-07	1.72448	0.0239979	0.478175	1.42133	0.507245
4259						474.046	351.253		1.57712e-05	2.38212e-05	1.76042	0.0130361	0.43643	0.662065	-0.594954
4261						474.056	468.317		6.57807e-07	5.5234e-07	1.70245	0.0337676	0.49738	1.19095	0.252108
4274			D	dehydrofelodipine	-7.30164	476.437	383.242		2.26389e-06	4.38984e-06	1.77539	0.0392343	0.506833	0.515711	-0.955364
4292			D	2,2-Bis(4-hydroxyphenyl)hexafluoropropane	-4.82829	477.698	337.235		3.93999e-06	1.77296e-06	1.52758	0.0435396	0.513453	2.22227	1.15204
4294						478.793	344.243		1.52016e-05	2.82729e-05	1.70469	0.0274983	0.485431	0.537676	-0.89519
4298						478.82	420.296		1.50496e-05	4.08013e-05	1.72819	0.0358717	0.500965	0.368849	-1.4389
4300			D	Isopentenyladenosine-5'-triphosphate	24.8562	478.829	576.32		8.19498e-07	6.16773e-07	1.81185	0.00936214	0.408058	1.32869	0.41
4317						481.231	394.289		6.18463e-06	5.23725e-06	1.78038	0.0201747	0.467766	1.18089	0.239879
4321						481.255	601.357		1.16747e-06	8.56399e-07	1.6643	0.043356	0.513194	1.36324	0.447037
4332						482.387	468.275		2.28085e-06	1.52444e-06	1.79394	0.0291282	0.488752	1.49619	0.58129
4396						494.165	494.278		1.02115e-05	6.22607e-06	1.71251	0.0410371	0.509753	1.64012	0.7138
4410						495.868	618.349		1.55369e-06	1.18686e-06	1.71233	0.0420039	0.511228	1.30907	0.388541
4418			D	Diclocymet	8.24902	496.519	314.232		5.01378e-06	3.36409e-06	1.86898	0.0113648	0.425347	1.49038	0.575682
4477						501.146	644.452		2.97959e-06	5.50439e-06	1.76715	0.0146988	0.445355	0.541312	-0.885468
4482						501.183	546.4		1.80952e-06	1.03822e-06	1.77844	0.0316903	0.493732	1.7429	0.801494
4486						501.344	645.455		8.68391e-07	1.89542e-06	1.73951	0.0157159	0.45031	0.458152	-1.1261
4487						501.383	133.64		1.26965e-06	6.17629e-07	1.84596	0.00666366	0.373398	2.05569	1.03962
4488						501.744	281.138		2.62213e-06	8.38263e-06	1.83147	0.00692515	0.377422	0.312805	-1.67666
4491			D	Thioguanosine 5'-diphosphate	-8.36834	502.31	460.269		1.14616e-05	2.09241e-05	1.68535	0.0291089	0.488712	0.547772	-0.868354
4509						503.706	363.311		7.27192e-06	1.07231e-05	1.88847	0.0482914	0.519538	0.678155	-0.560312
4510						504.281	380.337		3.91674e-06	6.11284e-06	1.89073	0.0122584	0.431579	0.640739	-0.64219
4513						504.654	440.268		7.58077e-07	2.14798e-06	1.72049	0.0488882	0.520228	0.352925	-1.50257
4520						507.169	424.363		3.90414e-06	6.19184e-06	1.78913	0.0256161	0.481749	0.63053	-0.665362
4521			D	Prolyl-Gamma-glutamate	-15.1498	507.175	244.263		1.53899e-05	7.72938e-06	1.90003	0.00557352	0.358718	1.99109	0.993555
4545			D	UDP-2-acetamido-2,6-dideoxy-beta-L-talose	19.1015	512.118	592.373		1.02924e-06	1.46838e-06	1.7707	0.0257727	0.482073	0.700938	-0.51264
4546						512.529	508.294		9.57754e-07	5.87065e-07	1.76036	0.0374461	0.503697	1.63143	0.706134
4547						512.94	610.31		3.69864e-07	1.1533e-07	1.7423	0.00420879	0.334634	3.207	1.68122
4616			D	Calcium propiote	-8.51095	521.332	187.225		1.3228e-05	9.5537e-06	1.77815	0.0241428	0.478512	1.3846	0.469464
4637			D	Prolyl-Gamma-glutamate	-15.3093	524.918	244.263		6.71193e-05	2.51323e-05	1.99068	0.000585416	0.197955	2.67064	1.41719
4639						525.015	460.327		9.82325e-07	7.5873e-07	1.68532	0.03801	0.504713	1.2947	0.372613
4650						526.129	209.154		1.74678e-06	2.53701e-06	1.7826	0.0213566	0.47133	0.68852	-0.538429
4682						532.104	385.278		4.7882e-07	1.57366e-07	1.92282	0.00107522	0.239244	3.04271	1.60536
4692						535.92	289.293		4.50733e-05	1.49579e-05	1.79638	0.0143299	0.443524	3.01334	1.59136
4771						547.59	534.364		3.93004e-06	8.4383e-06	1.63587	0.0342159	0.498176	0.465738	-1.10241
4776						547.76	91.0546		1.08726e-05	1.0033e-05	1.67012	0.039621	0.507479	1.08368	0.115942
4779						548.423	482.311		8.80659e-07	3.54067e-07	1.45155	0.0415337	0.510518	2.48726	1.31456
4805						552.306	476.301		1.94551e-06	1.28139e-06	1.78868	0.0205627	0.468975	1.51828	0.602442
4810			D	(2-benzyl-3-oxopropoxy)sulfonic acid	-2.63386	553.052	245.267		8.88289e-06	4.90393e-06	1.99646	5.66967e-05	0.079196	1.81138	0.857092
4816						553.699	548.407		1.50882e-06	1.04913e-06	1.84139	0.00721523	0.38185	1.43816	0.524226
4821			D	C.I. Acid Yellow 17	0.843225	554.658	508.333		6.34223e-07	3.94454e-07	1.53684	0.0465848	0.51748	1.60785	0.685133
4829			D	Psicofuranine	-2.78284	555.804	298.274		1.09246e-05	1.48697e-05	1.6488	0.0354929	0.500347	0.734688	-0.444797
4837						556.413	458.347		1.7086e-05	1.40683e-05	1.67596	0.0329981	0.496009	1.2145	0.280364
4839						557.015	530.369		8.5193e-07	5.62026e-07	1.93318	0.00340203	0.31483	1.51582	0.600098
4847						558.218	336.261		1.64847e-06	1.27579e-06	1.73992	0.0203656	0.468366	1.29212	0.369742
4859						559.48	359.219		2.94858e-06	2.12084e-06	1.71867	0.0284985	0.487409	1.39029	0.475386
4873						561.127	211.157		4.98813e-06	1.82076e-06	1.91874	0.00527982	0.354343	2.73958	1.45396
4894						563.477	289.293		4.24184e-06	2.16229e-06	1.81165	0.0272943	0.485054	1.96174	0.972131
4898			D	D-myo-Inositol 1,2-cyclic phosphate	-21.8524	564.209	243.122		1.36662e-06	8.13204e-07	1.77198	0.0350187	0.499557	1.68053	0.748918
4902						565.381	170.117		6.96627e-06	3.44611e-06	1.84585	0.0142483	0.443109	2.02149	1.01542
4962			D	ringenin	5.47927	572.399	273.262		4.45823e-05	3.83748e-05	1.72921	0.033092	0.496166	1.16176	0.216314
4979						574.349	233.19		3.37613e-05	2.6877e-05	1.64544	0.0409912	0.509681	1.25614	0.328996
4984			D	Flutamide	-11.7735	574.59	277.216		3.6429e-05	2.93552e-05	1.74931	0.0171953	0.456947	1.24097	0.31147
4990						574.695	132.081		9.17898e-06	6.75508e-06	1.64354	0.0423985	0.511813	1.35883	0.442362
4993						574.696	91.0546		6.01425e-05	4.80371e-05	1.67688	0.0320913	0.494447	1.252	0.324236
4996						574.713	100.076		2.86134e-05	2.40159e-05	1.68516	0.0428202	0.512428	1.19144	0.252705
5002						574.75	133.086		1.41351e-05	1.08208e-05	1.64539	0.0365874	0.502101	1.30629	0.385474
5033						578.196	390.357		2.89449e-05	5.46351e-05	1.92983	0.000813503	0.221481	0.529785	-0.916521
5034			D	Dopaxanthin	24.8534	578.196	391.361		5.76984e-06	1.15439e-05	1.93666	0.00147522	0.256588	0.499816	-1.00053
5052						581.178	882.527		1.23941e-06	4.7288e-07	1.48603	0.035289	0.50001	2.62098	1.39011
5085						584.025	389.209		1.07374e-06	6.66185e-07	1.65291	0.0316955	0.493741	1.61177	0.688647
5090			D	Capensinidin	1.47661	584.854	346.331		0.000187313	0.000364276	1.97293	0.000248347	0.136956	0.514206	-0.959582
5091			D	Aucubin	-7.8266	584.873	347.334		3.18703e-05	6.59356e-05	1.98286	0.000134528	0.111094	0.483355	-1.04885
5097			D	Pyriminobac	22.8304	585.093	348.338		1.42727e-06	3.14305e-06	1.79918	0.0223832	0.474159	0.454104	-1.13891
5100						585.183	86.5822		8.60629e-07	2.53668e-06	1.86875	0.000755877	0.216447	0.339274	-1.55948
5126						587.409	660.432		1.13667e-06	5.63554e-07	1.93038	0.00226434	0.278195	2.01697	1.01219
5158			D	2-[({3-[3,4-dihydroxy-5-(3,4,5-trihydroxybenzoyloxy)benzoyloxy]-4,5-dihydroxyphenyl}(hydroxy)methylidene)amino]acetic acid	-9.57703	589.811	532.384		9.47244e-06	7.58846e-06	1.88102	0.00457015	0.34205	1.24827	0.319929
5169						590.96	488.358		3.36353e-05	2.13803e-05	1.98169	0.000214746	0.129038	1.57319	0.653696
5172						591.423	427.305		1.0108e-05	6.0346e-06	1.88117	0.00341579	0.315163	1.67501	0.744167
5209			D	alpha-D-Galactopyranuronosyl-(1->4)-alpha-D-galactopyranuronosyl-(1->4)-D-galacturonic acid	13.2766	596.722	547.402		0.00163145	0.00144914	1.74524	0.0229578	0.475645	1.12581	0.170958
5224			D	Eudistomin G	-23.3047	599.084	315.18		0.000348653	0.000323545	1.66423	0.0413619	0.510255	1.0776	0.107822
5230						599.426	458.346		0.0182407	0.0161676	1.71657	0.0309689	0.492403	1.12823	0.174057
5239						600.059	272.157		0.000242877	0.00020349	1.82007	0.0391243	0.506647	1.19356	0.255266
5252			D	Arsenocholine	11.2701	600.209	166.094		5.16212e-05	4.57069e-05	1.74671	0.0242732	0.478813	1.1294	0.175552
5258						600.218	132.081		5.73218e-05	4.01371e-05	1.94002	0.00401807	0.330335	1.42815	0.514146
5259						600.226	130.086		5.23054e-05	4.37302e-05	1.99997	0.000179047	0.12122	1.19609	0.258329
5260						600.226	165.091		0.000556396	0.000504965	1.63564	0.0461257	0.516903	1.10185	0.139931
5261			D	3,4,5-trihydroxy-6-{[3-(6-hydroxy-7-methoxy-2H-1,3-benzodioxol-5-yl)prop-2-enoyl]oxy}oxane-2-carboxylic acid	-6.9066	600.228	415.323		0.00535309	0.00451805	1.59415	0.0478749	0.519048	1.18482	0.244674
5275						601.345	370.295		0.0190545	0.0163635	1.82974	0.0116995	0.427771	1.16445	0.219651
5278						601.382	92.5731		0.000163789	0.000145028	1.82541	0.0420406	0.511283	1.12936	0.175502
5328			D	{2-methoxy-4-[(5-oxooxolan-2-yl)methyl]phenyl}oxidanesulfonic acid	3.80706	610.567	303.308		2.81217e-05	4.66201e-05	1.64082	0.0473097	0.51837	0.60321	-0.729269
5332			D	TG(15:0/20:3(5Z,8Z,11Z)/24:1(15Z))	4.22532	611.163	954.583		6.21755e-06	7.91328e-06	1.88307	0.00805812	0.393374	0.785711	-0.347929
5366						616.18	71.0852		8.08783e-06	6.01658e-06	1.67631	0.0340455	0.497876	1.34426	0.42681
5368			D	Convicine	5.82842	616.249	306.25		1.16115e-05	6.91512e-06	1.53148	0.041784	0.510898	1.67915	0.747729
5372						616.346	149.096		9.28296e-06	7.51309e-06	1.72517	0.0224076	0.474223	1.23557	0.305177
5378			D	3,5-Dinitro-4-hydroxyphenylpyruvate	-22.9341	616.728	271.154		0.000627995	0.000499766	1.81062	0.00981338	0.412432	1.25658	0.329501
5385						617.449	133.086		2.51242e-05	2.01139e-05	1.99116	0.000314743	0.149309	1.2491	0.320884
5389						617.499	147.08		6.5257e-05	5.20399e-05	1.81481	0.0100467	0.414574	1.25398	0.326514
5391			D	DuP 697	-5.92062	617.5	412.313		0.000417994	0.000251236	1.73125	0.0325716	0.495284	1.66375	0.734439
5426			D	D-Glycerate	-11.3596	620.268	107.083		3.95256e-05	3.27673e-05	1.71338	0.0285624	0.487547	1.20625	0.270532
5433						620.37	96.0769		5.80309e-05	4.83742e-05	1.7112	0.0308516	0.492182	1.19962	0.262583
5435						620.822	545.388		8.97308e-05	6.92082e-05	1.7336	0.027652	0.485712	1.29653	0.374659
5456						621.983	474.369		0.000114614	9.28416e-05	1.77555	0.0494101	0.520819	1.23451	0.303942
5470						623.062	430.343		0.000120346	9.53939e-05	1.79704	0.0150111	0.446846	1.26157	0.335215
5472						623.112	144.081		3.61577e-05	3.18691e-05	1.64708	0.0411855	0.509983	1.13457	0.182148
5486			D	Bromodiphenhydramine	-1.54001	624.352	335.258		1.87755e-05	1.33458e-05	1.75633	0.0312936	0.493008	1.40685	0.492466
5487						624.355	739.51		1.14288e-05	7.27924e-06	1.61886	0.0399644	0.508043	1.57005	0.650811
5488						624.377	337.273		2.71337e-05	2.03224e-05	1.61497	0.0434464	0.513322	1.33516	0.417015
5497						625.517	875.546		5.09961e-06	3.19666e-06	1.621	0.0453562	0.515913	1.5953	0.673824
5502			D	{2-methoxy-4-[(5-oxooxolan-2-yl)methyl]phenyl}oxidanesulfonic acid	4.17448	626.381	303.309		3.18389e-05	5.00264e-05	1.8541	0.00412976	0.332887	0.636442	-0.651898
5514			D	Flutriafol	23.4371	626.635	302.305		0.000164568	0.000315132	1.74232	0.0140382	0.44202	0.522221	-0.937268
5535						627.797	96.9222		4.30944e-06	7.75234e-06	1.615	0.0269606	0.484426	0.555889	-0.847132
5550						628.881	80.9483		1.83936e-06	2.90061e-06	1.68074	0.0392316	0.506828	0.634129	-0.657151
5619						633.501	670.452		2.01236e-06	1.47929e-06	1.73673	0.0355051	0.500367	1.36035	0.443978
5666			D	Quercetin 3-sulfate	24.3531	638.048	383.315		1.01718e-06	4.82691e-07	1.68614	0.0256632	0.481847	2.1073	1.0754
5674						638.096	448.363		1.03757e-07	3.44683e-06	1.87674	0.0222038	0.473681	0.0301021	-5.05399
5735						643.825	638.308		6.39808e-06	2.25195e-05	1.96731	0.00144499	0.255547	0.284113	-1.81547
5736						643.828	655.336		4.80735e-06	1.73326e-05	1.98884	0.000773145	0.21801	0.277359	-1.85017
5788						647.242	1007.63		2.61937e-07	8.66445e-07	1.72783	0.0272666	0.485003	0.302313	-1.72589
5847						651.791	789.619		5.33367e-05	0.000113674	1.72032	0.0434374	0.513309	0.469206	-1.09171
5874			D	Fucofuroeckol B	17.8403	652.946	479.377		1.65923e-05	1.01483e-05	1.74858	0.0299778	0.490486	1.63497	0.709266
5906						656.351	630.509		3.17758e-06	2.1419e-06	1.77979	0.0157586	0.450516	1.48353	0.569038
5951			D	3-O-(6-O-alpha-D-Xylosylphospho-alpha-D-mannopyranosyl)-alpha-D-mannopyranose	18.6124	659.78	555.409		2.86947e-06	8.67241e-07	1.25688	0.0154185	0.448853	3.30873	1.72628
5965			D	N-(6-Oxo-6H-dibenzo[b,d]pyran-3-yl)maleamic acid	4.95103	660.957	310.282		1.55679e-05	8.47593e-06	1.6458	0.020588	0.469053	1.83671	0.877128
5968						660.968	301.289		1.38012e-06	2.4455e-06	1.66209	0.0315495	0.493476	0.564354	-0.825328
5977						661.994	488.367		2.10534e-06	1.04741e-06	1.63425	0.0337004	0.497259	2.01003	1.00722
6024						666.762	280.263		6.1111e-05	4.05783e-05	1.8836	0.00947701	0.409202	1.506	0.590722
6076						672.306	524.395		2.22336e-05	4.3373e-05	1.83113	0.0071257	0.380511	0.512615	-0.964052
6114			D	Flutriafol	23.1911	674.574	302.305		6.98702e-05	0.000109974	1.93559	0.00218378	0.275023	0.635337	-0.654407
6117			D	Trifluoromethyl-bismethyl ketone	16.8971	674.608	141.113		0.00054161	0.000428816	1.70926	0.0346832	0.498987	1.26303	0.336894
6131						676.231	818.578		3.55221e-06	1.25293e-05	1.32448	0.0198316	0.466663	0.283512	-1.81852
6149			D	Gossypin	-23.5175	677.779	481.372		4.36082e-06	6.7454e-07	1.86754	0.0015453	0.258876	6.46488	2.69262
6152			D	(6-carboxy-3,4,5-trihydroxyoxan-2-yl)[2-(3,4-dihydroxyphenyl)-3,5,6-trihydroxy-7H-chromen-7-ylidene]oxidanium	-16.962	678.001	480.368		1.49273e-05	3.2802e-06	1.86001	0.002499	0.287591	4.55074	2.1861
6182						679.777	634.54		4.87367e-05	1.92287e-05	1.26937	0.0286854	0.487813	2.53458	1.34175
6233						685.145	538.41		9.65404e-06	2.54367e-06	1.78384	0.0110327	0.422826	3.79532	1.92422
6244			D	N-Acetylaspartylglutamylglutamate	0.578375	686.041	434.375		1.69009e-05	5.87313e-06	1.89049	0.00304693	0.305498	2.87767	1.5249
6275			D	{2-methoxy-4-[(5-oxooxolan-2-yl)methyl]phenyl}oxidanesulfonic acid	4.39122	689.821	303.309		8.04553e-06	1.20323e-05	1.83095	0.0138258	0.440891	0.668658	-0.58066
6293			D	Flutriafol	23.0261	690.517	302.305		4.19896e-05	6.9227e-05	1.90315	0.00657207	0.372159	0.606549	-0.721304
6358			D	Formothion	15.6779	696.179	258.279		5.56967e-06	1.35055e-05	2.00001	0.000264801	0.140377	0.412401	-1.27788
6367			D	Tizoxanide glucuronide	-1.34566	696.827	442.376		6.58382e-06	1.4402e-05	1.73851	0.0331345	0.496237	0.457146	-1.12927
6421						702.723	520.399		8.80824e-07	2.48349e-07	1.37477	0.0412592	0.510097	3.54673	1.82649
6471			D	Flutriafol	22.9224	705.57	302.305		3.44672e-05	5.56534e-05	1.98754	0.000660553	0.20687	0.619319	-0.691245
6481						706.806	629.195		9.19641e-06	6.08584e-06	1.85343	0.0117296	0.427983	1.51112	0.595615
6492						707.292	372.1		1.26132e-06	2.95972e-07	1.39839	0.017999	0.460165	4.26161	2.0914
6495						707.398	630.191		5.3402e-06	3.71053e-06	1.81399	0.0156612	0.450045	1.4392	0.525269
6528						711.009	647.471		1.78531e-06	1.34411e-06	1.87896	0.00470428	0.344586	1.32824	0.409519
6530						711.257	440.373		2.64158e-06	1.65243e-06	1.62037	0.0491714	0.52055	1.59861	0.676816
6659			D	Balsalazide	18.6672	719	358.331		5.68786e-06	4.00229e-06	1.89112	0.00475336	0.345487	1.42115	0.50706
6683			D	Formothion	15.8324	721.798	258.279		6.12102e-06	1.27852e-05	1.93908	0.00197658	0.269931	0.478759	-1.06263
6685						722.035	501.379		9.03933e-07	1.62778e-06	1.70681	0.0248582	0.480126	0.555316	-0.848619
6707			D	N(beta)-Epoxysuccimoyl-DAP-Val	19.7574	724.447	317.324		3.69652e-06	2.1151e-06	1.61396	0.0241375	0.4785	1.74768	0.805439
6792						730.42	540.426		9.48503e-06	6.35814e-06	1.69399	0.0450342	0.515489	1.49179	0.577047
6881			D	Hippeastrine	-22.8545	736.038	316.321		1.90529e-05	1.42031e-05	1.88851	0.0065218	0.371468	1.34146	0.4238
6954						743.077	624.456		2.46249e-06	7.33873e-06	1.52148	0.0408984	0.509536	0.335547	-1.57541
6967						743.975	623.955		1.1935e-05	2.29662e-05	1.68478	0.0452273	0.515744	0.519678	-0.94431
7019			D	Formothion	15.6826	749.491	258.279		7.45193e-06	2.68054e-05	1.94267	0.0439478	0.514021	0.278002	-1.84684
7143						757.595	355.07		1.39284e-06	5.78976e-07	1.69583	0.0408249	0.509421	2.4057	1.26645
7150						757.602	703.214		6.67558e-06	4.83631e-06	1.78248	0.0147122	0.44542	1.3803	0.464984
7192			D	2'-(6-Acetylglucosyl)astragalin	-11.0744	762.614	653.554		5.68067e-05	0.000110049	1.808	0.0258301	0.482192	0.516193	-0.954019
7348						772.347	426.381		4.77954e-06	9.75443e-06	1.94578	0.00398333	0.32952	0.489987	-1.02919
7361						773.404	461.418		2.74534e-06	6.73312e-06	1.8418	0.012577	0.433625	0.407737	-1.29429
7363			D	1-(2-Hydroxyphenylamino)-1-deoxy-beta-D-gentiobioside 1,2-carbamate	13.2149	773.469	460.415		9.70193e-06	2.18827e-05	1.81518	0.00848331	0.398535	0.44336	-1.17345
7409			D	Mometasone	-19.322	776.951	428.36		1.81055e-06	3.39907e-06	1.79455	0.00872711	0.401322	0.53266	-0.908714
7429						778.57	214.253		6.29518e-05	3.57433e-05	1.91326	0.00758629	0.387153	1.76122	0.816573
7445			D	Formothion	15.9104	779.131	258.279		1.57684e-05	4.32454e-05	1.9551	0.00352526	0.317741	0.364626	-1.45551
7456			D	Wyerone	22.017	779.169	259.282		2.09754e-06	5.83161e-06	1.9899	8.04277e-05	0.0906146	0.359684	-1.4752
7458			D	Flutriafol	23.4372	779.169	302.305		2.66534e-05	4.35726e-05	1.989	0.0001918	0.123482	0.611702	-0.7091
7477			D	Capensinidin	1.46353	780.299	346.331		1.23859e-06	2.17756e-06	1.95416	0.0011462	0.242995	0.5688	-0.814007
7495						781.515	142.117		7.99009e-05	6.54772e-05	1.75554	0.023134	0.476087	1.22029	0.28722
7559						784.999	234.917		8.49918e-06	7.33461e-06	1.90515	0.0047796	0.345963	1.15878	0.212604
7577						786.168	184.073		1.74054e-06	2.95485e-06	1.79073	0.0238788	0.477895	0.589044	-0.763552
7622						793.234	162.112		7.14367e-06	6.19773e-06	1.81598	0.0153056	0.448287	1.15263	0.204926
7642						797.365	205.048		4.48306e-07	6.27433e-07	1.72461	0.0331646	0.496287	0.714509	-0.484977
7721						807.463	230.175		2.84661e-07	5.80777e-07	1.91916	0.00142191	0.254727	0.490138	-1.02874
7735						809.845	239.031		2.72716e-06	1.8086e-06	1.83325	0.0170863	0.456491	1.50789	0.592527
7737						810.83	222.055		8.18959e-05	7.43932e-05	1.61362	0.0490698	0.520435	1.10085	0.138619
7775						816.376	202.107		7.0192e-06	5.82751e-06	1.70422	0.0255984	0.481712	1.20449	0.268428
7905						846.284	119.09		9.80495e-05	0.00013262	1.9037	0.00272308	0.295518	0.739324	-0.435721
7912			D	N-Methyl-N'-nitro-N-nitrosoguanidine	-22.857	849.174	148.097		7.27291e-06	9.65721e-06	1.63454	0.0480238	0.519224	0.753106	-0.409075
7951						856.481	188.128		1.40777e-05	8.08867e-06	1.67245	0.0479738	0.519165	1.74042	0.799439
7957			D	Tetrachlorvinphos	16.8552	857.658	366.975		5.53608e-06	4.09277e-06	1.71372	0.0351657	0.499804	1.35265	0.435788
8068						883.063	190.107		1.38881e-05	1.06694e-05	1.67513	0.0497521	0.5212	1.30168	0.380373
8086						890.079	262.086		1.12085e-06	7.35893e-07	1.76847	0.0312141	0.492861	1.52311	0.607023
8163						398.114	745.442		8.90066e-07	1.57158e-06	1.77578	0.0117841	0.428366	0.566351	-0.820231
8169						43.0293	165.051		0.00207411	0.00147659	1.75155	0.0201444	0.46767	1.40466	0.490223
8184						540.432	421.272		1.1397e-06	1.72512e-06	1.54697	0.0409094	0.509553	0.660646	-0.598052
8211						633.486	395.315		3.645e-06	2.09507e-06	1.86266	0.00797703	0.392344	1.7398	0.798922
8215						398.119	725.425		8.97002e-06	1.17043e-05	1.77165	0.0269101	0.48433	0.766389	-0.383852
8231						751.588	800.57		1.37318e-05	7.78616e-06	1.56953	0.0471149	0.518133	1.76362	0.81854
8235						40.7388	413.008		3.26938e-06	4.79486e-06	1.703	0.0268932	0.484298	0.68185	-0.552473
8279						264.737	554.166		9.28257e-07	3.00879e-06	1.67587	0.0363892	0.50179	0.308515	-1.69659
8288						893.689	115.075		8.3868e-06	1.11647e-05	1.84111	0.0144168	0.443963	0.751185	-0.412759
8325						288.021	456.281		2.03665e-07	8.58346e-07	1.47046	0.017069	0.456418	0.237276	-2.07536
8346						693.873	826.567		3.15341e-06	5.68479e-06	1.78065	0.0223965	0.474194	0.55471	-0.850193
8348						575.354	271.154		0.000332058	0.000263643	1.70885	0.0266557	0.48384	1.2595	0.332849
8399						624.353	738.506		2.66687e-05	1.48677e-05	1.79769	0.0112413	0.424423	1.79374	0.842968
8405						185.477	233.06		1.17109e-05	9.22722e-06	1.81527	0.0378164	0.504367	1.26916	0.343879
8416						501.2	415.211		6.38368e-05	0.000158001	1.91411	0.00333623	0.313211	0.404027	-1.30748
8422						222.644	274.128		4.60411e-06	2.49726e-06	1.89259	0.00195248	0.269422	1.84366	0.882576
8431						397.971	761.447		5.83306e-06	7.72121e-06	1.72266	0.0327326	0.495559	0.75546	-0.404573
8454						545.148	211.109		3.08772e-06	2.72102e-06	1.64167	0.0481416	0.519363	1.13477	0.182394
8457						707.009	445.12		2.03388e-06	1.16814e-06	1.79015	0.0331482	0.49626	1.74112	0.800015
8469						310.456	301.164		5.70119e-06	2.94017e-06	1.64743	0.0451578	0.515653	1.93907	0.955364
8508						757.596	248.059		8.22193e-07	2.98291e-07	1.2226	0.0459141	0.516633	2.75635	1.46276
8553						396.923	889.494		5.96488e-07	8.91333e-07	1.69663	0.0460671	0.516828	0.669209	-0.57947
8557						502.316	432.238		2.15377e-05	5.08808e-05	1.93776	0.0415764	0.510583	0.423298	-1.24025
8586						192.552	318.118		1.70678e-06	8.13104e-07	1.75705	0.01275	0.434701	2.09909	1.06976
8605						600.226	144.081		0.000140552	0.000124243	1.79825	0.0195446	0.465714	1.13126	0.177932
8628						62.8778	277.013		3.08897e-06	5.95048e-06	1.86396	0.00841037	0.397677	0.519112	-0.945883
8639						396.936	731.473		4.56262e-06	5.84392e-06	1.72585	0.0335625	0.497009	0.780747	-0.357074
8649						706.774	371.101		7.36955e-06	5.11501e-06	1.75125	0.0225997	0.474726	1.44077	0.526839
8654						208.268	228.086		4.33914e-07	1.01925e-06	1.54998	0.045628	0.516266	0.42572	-1.23202
8656						509.545	548.347		1.82778e-06	2.98745e-06	1.7958	0.0248221	0.480047	0.611819	-0.708824
8666						757.599	371.101		1.63647e-06	7.79577e-07	1.8415	0.00871792	0.401219	2.09918	1.06982
8676						644.38	654.332		1.43629e-05	5.29131e-05	1.99842	0.000401929	0.168766	0.271444	-1.88127
8680						68.038	265.187		5.10509e-07	2.65272e-07	1.49937	0.0424751	0.511926	1.92447	0.944465
8690						40.5329	411.01		2.13234e-05	3.4588e-05	1.88598	0.00594978	0.363825	0.616498	-0.697831
8719						769.87	592.457		1.23868e-06	3.27137e-06	1.78203	0.00350332	0.317234	0.378642	-1.40109
8736						54.694	707.222		2.95205e-07	1.44487e-06	1.68753	0.00802241	0.392922	0.204313	-2.29115
8741						35.6373	599.122		7.09705e-07	1.67136e-07	1.4565	0.021231	0.470968	4.24627	2.0862
8742						201.565	406.134		1.84927e-06	3.73376e-06	1.56893	0.0397141	0.507632	0.495285	-1.01367
8746						640.401	722.512		2.48108e-06	1.32296e-06	1.46523	0.039581	0.507412	1.8754	0.907201
8756						674.909	749.448		1.71285e-05	6.33652e-06	1.6585	0.0121098	0.430594	2.70314	1.43464
8765						693.364	972.623		7.38923e-07	3.1032e-06	1.89999	0.00166743	0.262485	0.238116	-2.07026
8767						671.253	569.424		7.96085e-06	1.45088e-06	1.95787	0.0388349	0.506154	5.4869	2.45599
8768						273.391	668.198		6.44927e-07	1.57568e-06	1.68839	0.0246697	0.479709	0.409302	-1.28876
8775						397.236	907.504		7.21538e-06	9.36092e-06	1.78389	0.0213684	0.471364	0.770798	-0.375575
8798						275.407	700.223		5.27878e-08	6.37782e-07	1.87638	0.00623634	0.367385	0.0827679	-3.59479
8818						384.777	1037.53		3.72124e-07	1.65208e-06	1.93645	0.0035156	0.317519	0.225246	-2.15043
8830						488.907	277.181		1.26061e-05	9.56938e-06	1.74468	0.0184226	0.461765	1.31734	0.397624
8833						562.49	211.17		7.7223e-06	1.26335e-05	1.69605	0.0338644	0.497553	0.611255	-0.710155
8847						392.7	453.135		8.31341e-07	3.50772e-07	1.73734	0.0104199	0.417842	2.37004	1.24491
8873						54.6846	463.162		4.93117e-06	2.19793e-05	1.95177	0.00313482	0.30795	0.224355	-2.15614
8894						469.812	513.286		5.65907e-07	2.52432e-06	1.80608	0.0245963	0.479545	0.224182	-2.15725
8907						399.781	203.035		1.47387e-05	7.81547e-06	1.73485	0.0292759	0.48906	1.88583	0.915203
8930						188.538	382.101		2.71076e-06	1.31516e-06	1.74858	0.0106025	0.419375	2.06116	1.04346
8940						602.84	749.5		9.6872e-06	5.22934e-06	1.78794	0.0206243	0.469163	1.85247	0.889451
8957						625.087	736.495		0.000231722	0.000130385	1.77087	0.0141799	0.442757	1.77722	0.829623
8966						455.304	309.208		0.000148793	0.00020717	1.6799	0.0444239	0.514673	0.718219	-0.477504
8982						474.659	401.237		2.67793e-05	1.63749e-05	1.83205	0.0293238	0.489159	1.63538	0.709627
8983						239.911	519.152		8.12568e-08	7.05594e-07	1.95201	0.00030502	0.14772	0.115161	-3.11828
9017						504.125	445.228		2.85079e-06	1.00852e-06	1.70285	0.0450998	0.515576	2.82671	1.49913
9018						641.137	738.511		0.00118343	0.000824591	1.80352	0.0148559	0.446112	1.43518	0.521229
9046						526.724	373.2		3.46554e-07	9.24693e-07	1.82217	0.038556	0.505673	0.374777	-1.41589
9097						499.414	313.221		4.4097e-06	3.28033e-06	1.75565	0.0279616	0.48627	1.34429	0.42684
9107						2.01664	157.862		6.38902e-06	4.36731e-06	1.71274	0.0408957	0.509532	1.46292	0.548849
9135						4.37116	165.956		2.68006e-05	3.38383e-05	1.85184	0.00911376	0.405509	0.79202	-0.336391
9158						4.37331	291.989		0.000419422	0.000492601	1.71853	0.0280648	0.486453	0.851444	-0.232016
9243			D	Desmethylazelastine	-5.85568	5.51464	368.877		2.93498e-06	2.15702e-06	1.77231	0.014376	0.443758	1.36066	0.444307
9264						5.55734	409.912		1.87198e-06	1.44152e-06	1.78296	0.0169015	0.455707	1.29861	0.376971
9287						6.73433	239.913		1.56896e-05	2.50254e-05	1.65827	0.0264305	0.4834	0.626946	-0.673587
9374						13.8282	158.846		4.35654e-06	5.875e-07	1.57847	0.00336918	0.314028	7.41538	2.89052
9422						26.9743	275.88		1.12495e-06	7.1571e-07	1.60826	0.0409065	0.509549	1.5718	0.652414
9427						28.1058	256.822		4.37472e-06	2.56508e-06	1.85027	0.0194795	0.465496	1.70549	0.770189
9472						30.558	125.872		5.24968e-06	9.33761e-06	1.7536	0.0274364	0.485317	0.562208	-0.830823
9531						38.7358	105.018		2.07812e-05	1.61522e-05	1.75348	0.0215023	0.471746	1.28658	0.363547
9532						38.7413	78.9581		0.000436061	0.000248005	1.89157	0.003038	0.305243	1.75827	0.81416
9537						39.8643	274.887		2.33943e-05	1.21466e-05	1.89307	0.0124036	0.432522	1.926	0.945607
9542						39.8723	116.972		0.000429393	0.000562442	1.6941	0.0343182	0.498355	0.763444	-0.389407
9543						39.8725	266.005		1.93892e-05	1.2437e-05	1.76581	0.0326833	0.495475	1.55899	0.640612
9548						39.8791	278.082		1.80796e-05	4.02835e-05	1.93064	0.0410525	0.509777	0.448808	-1.15583
9556						40.9969	252.973		2.08922e-05	5.35843e-05	1.84421	0.0195448	0.465715	0.389894	-1.35884
9561						41.0031	146.965		0.000748156	0.000426716	1.85136	0.0136283	0.439816	1.75329	0.810062
9563						41.0036	143.02		5.87697e-05	6.88517e-05	1.68029	0.041469	0.510419	0.853569	-0.228421
9564						41.0048	135.92		2.62174e-05	1.59028e-05	1.96241	0.00138358	0.253319	1.6486	0.721244
9568						41.0058	273.059		1.60406e-05	5.18677e-05	1.77295	0.0105159	0.418653	0.309261	-1.6931
9574						41.0081	181.947		1.70013e-05	6.72183e-06	1.89819	0.00063332	0.203795	2.52927	1.33872
9576						41.0112	260.976		3.29778e-05	1.18232e-05	1.06622	0.044187	0.51435	2.78924	1.47987
9583						41.0243	141.016		0.00853374	0.00949106	1.70922	0.0285605	0.487543	0.899135	-0.153391
9586						41.0504	223.02		0.000551882	0.000705666	1.77571	0.0252576	0.480992	0.782072	-0.354626
9588						41.5687	243.039		1.14935e-05	1.78726e-06	2.00212	0.0151413	0.447452	6.43078	2.68499
9605						42.1461	246.047		4.36786e-06	4.30458e-07	1.65321	0.0134497	0.43882	10.147	3.34298
9616						43.2657	230.052		8.40516e-06	1.86343e-05	1.86381	0.0107211	0.420348	0.451059	-1.14861
9619						43.2724	253.093		0.000455537	0.000846178	1.69794	0.0252191	0.48091	0.538346	-0.893394
9622						43.2743	254.097		4.07906e-05	7.83577e-05	1.70833	0.0209384	0.470109	0.52057	-0.941837
9623						43.2774	125.023		8.63963e-06	1.4583e-05	1.7233	0.0465678	0.517458	0.592447	-0.755243
9633						44.407	89.0234		0.000373931	0.000633534	1.99786	6.60254e-05	0.0842817	0.590229	-0.760652
9637						44.9775	337.113		2.42813e-05	7.07556e-05	1.89448	0.0128298	0.43519	0.343171	-1.543
9638						45.5335	222.135		0.000236805	0.000161953	1.71796	0.0347277	0.499063	1.46218	0.548121
9649						46.6801	223.082		9.03783e-05	4.18652e-05	1.57389	0.0357926	0.500837	2.15879	1.11022
9653			D	TG(15:0/15:0/15:0)	-18.5046	47.344	766.234		3.60101e-06	1.14452e-05	1.91358	0.00653454	0.371644	0.31463	-1.66827
9656						47.7797	92.325		4.17137e-06	8.50885e-06	1.90973	0.00204841	0.271791	0.490239	-1.02844
9657						47.7926	94.7709		2.78688e-06	6.06005e-06	1.97589	0.0145221	0.444488	0.459878	-1.12068
9658						47.796	89.6059		2.3008e-06	4.36426e-06	1.92736	0.00197576	0.269914	0.527192	-0.9236
9659						47.8146	377.086		0.00106987	0.00233873	1.93237	0.00432894	0.3372	0.457459	-1.12829
9660						47.8146	378.09		0.000125996	0.000304629	1.95812	0.0243753	0.479046	0.413603	-1.27368
9661						47.8146	379.083		0.000328576	0.000710183	1.94867	0.00243803	0.285266	0.462663	-1.11196
9663						47.8146	417.125		7.00241e-06	2.18522e-05	1.99743	0.000599011	0.199672	0.320445	-1.64185
9667						47.8991	342.112		0.000829435	0.00183533	1.89482	0.00174646	0.264597	0.451927	-1.14584
9687						48.9611	286.042		2.75629e-05	1.76317e-05	1.61548	0.0440225	0.514124	1.56326	0.64456
9691						49.0294	242.08		9.3489e-06	2.63222e-05	1.98365	0.000124812	0.108262	0.355171	-1.49341
9694						49.4655	174.982		2.65297e-05	2.04701e-05	1.7381	0.0271299	0.484747	1.29602	0.374088
9706						50.0703	268.031		1.42088e-05	7.74032e-06	1.85038	0.0158021	0.450724	1.83569	0.876319
9789						54.4978	255.019		1.17771e-05	7.82733e-06	1.7322	0.0470689	0.518077	1.50461	0.589389
9799						54.6885	464.165		7.58224e-07	3.75475e-06	1.94757	0.000637835	0.204316	0.201937	-2.30802
9802						54.6936	293.998		4.05286e-07	9.37428e-07	1.92271	0.000831331	0.222939	0.432338	-1.20977
9806						54.7282	314.075		1.9773e-06	2.56767e-06	1.63897	0.0432565	0.513053	0.770077	-0.376926
9810						55.6771	85.2773		6.7287e-06	1.57143e-05	1.83146	0.00892247	0.403472	0.428191	-1.22368
9813						55.7897	343.113		1.40409e-05	3.45924e-05	1.80001	0.00839585	0.397505	0.405895	-1.30082
9821						56.9778	339.094		2.46088e-07	1.00276e-06	1.84184	0.0283131	0.487003	0.245411	-2.02673
9835						59.2893	224.041		5.40196e-07	1.26923e-07	1.51926	0.0322376	0.494704	4.25608	2.08953
9862						61.7105	257.031		3.93095e-06	6.00422e-06	1.65683	0.03408	0.497937	0.654698	-0.611098
9880						65.8958	253.093		1.30415e-05	2.82204e-05	1.86164	0.0112477	0.424471	0.462129	-1.11363
9901						70.0464	78.9581		3.96154e-05	2.56883e-05	1.9459	0.00191329	0.268572	1.54216	0.62495
9924						72.575	134.046		5.9728e-06	8.6305e-06	1.72015	0.0279171	0.48619	0.692058	-0.531036
9951						75.564	536.114		8.11004e-06	5.06138e-06	1.82614	0.00939911	0.408428	1.60234	0.680179
9954						75.8965	320.099		1.94864e-07	6.27418e-07	1.8562	0.0314407	0.493278	0.310581	-1.68696
9973						78.2573	377.086		7.15971e-07	2.45773e-06	1.96042	0.0018136	0.26627	0.291314	-1.77936
9977						78.2721	239.97		2.08751e-06	1.66264e-06	1.77736	0.0308412	0.492162	1.25554	0.328312
9982						78.3055	136.862		8.47947e-06	6.26635e-06	1.94178	0.00219983	0.275385	1.35318	0.43635
10024						80.6667	254.097		3.67927e-07	1.20143e-06	1.97509	0.00168207	0.262888	0.306241	-1.70726
10027						81.2139	208.985		1.18384e-05	9.08868e-06	1.94825	0.0018573	0.267304	1.30254	0.38133
10030						81.5049	268.031		2.04079e-05	1.26052e-05	1.74963	0.021591	0.471996	1.61901	0.695114
10032						81.5535	93.0449		4.19033e-05	0.000112382	1.83623	0.0236028	0.477237	0.372867	-1.42327
10036						81.8146	242.015		5.56864e-06	4.04654e-06	1.77436	0.0148651	0.446155	1.37615	0.460636
10037						81.8146	244.012		1.76044e-06	1.01324e-06	1.87575	0.00810202	0.393925	1.73744	0.796967
10043						81.9065	205.035		1.67563e-05	1.32822e-05	1.74002	0.029723	0.489975	1.26156	0.335211
10044						82.1033	243.009		2.67317e-05	1.9772e-05	1.82506	0.0145375	0.444564	1.352	0.435096
10047						82.998	326.037		4.8297e-07	2.94211e-07	1.66667	0.030813	0.492109	1.64158	0.715082
10049						83.5563	203.056		8.96048e-06	4.96458e-06	1.52874	0.0423728	0.511776	1.80488	0.851903
10054						84.8132	96.9686		0.000263661	0.000203386	1.8052	0.0162411	0.452781	1.29636	0.374465
10072						87.7797	133.013		0.00012056	0.000220176	1.67303	0.0435437	0.513459	0.547562	-0.868905
10095						94.5014	193.071		1.20187e-05	1.82593e-05	1.74765	0.0156142	0.449817	0.658225	-0.603347
10099						95.0336	295.862		5.54222e-07	1.06199e-06	1.82307	0.0276769	0.485758	0.521871	-0.938235
10104						99.1915	199.025		5.71922e-06	2.28447e-06	1.68183	0.00987534	0.413009	2.50352	1.32396
10125			D	3-Iodo-4-hydroxyphenylpyruvate	1.33941	102.233	307.062		1.98127e-06	6.24112e-07	1.47249	0.042474	0.511924	3.17454	1.66655
10136						103.495	245.066		3.1356e-06	2.1746e-06	1.76914	0.0199383	0.467009	1.44192	0.527991
10146						106.022	259.057		6.80132e-07	2.42148e-07	1.54509	0.0127841	0.434911	2.80874	1.48992
10163						114.469	333.083		8.34631e-07	3.15819e-07	1.60002	0.0336405	0.497151	2.64275	1.40204
10177						126.192	232.975		0.000195871	0.000178811	1.66579	0.0433409	0.513173	1.09541	0.131472
10226			D	Tetranitromethane	13.2144	156.235	197.043		9.19346e-06	6.03843e-06	1.83328	0.0220813	0.473351	1.52249	0.606434
10282						175.628	224.827		1.31237e-05	1.07444e-05	1.73392	0.0236197	0.477278	1.22144	0.288586
10296						176.7	179.841		4.74985e-05	3.87773e-05	1.75297	0.0331437	0.496252	1.22491	0.29267
10305						177.574	232.975		0.000455641	0.000425183	1.68857	0.0389192	0.506298	1.07164	0.0998142
10316						178.079	178.834		8.91563e-07	5.65349e-07	1.74897	0.0164931	0.45392	1.57701	0.657195
10335						180.276	285.062		4.47779e-06	1.94737e-06	1.3988	0.0475161	0.518619	2.29941	1.20126
10405						187.315	190.054		2.86449e-06	1.8144e-06	1.69961	0.0444129	0.514658	1.57875	0.658783
10407						187.842	182.045		1.23705e-06	9.28625e-07	1.63819	0.0441095	0.514244	1.33214	0.413741
10418						189.719	215.868		2.5465e-05	3.73611e-05	1.78351	0.0255649	0.481642	0.681591	-0.553021
10441						194.391	412.037		1.27134e-06	7.70184e-07	1.69495	0.0424288	0.511858	1.6507	0.723075
10448						199.798	236.534		1.63773e-06	7.35218e-07	1.71163	0.022458	0.474356	2.22755	1.15546
10452			D	Perfluorooctanoic acid	-18.6892	200.647	415.068		1.52073e-06	4.03433e-06	1.52886	0.0484024	0.519668	0.376947	-1.40757
10478						206.113	373.115		1.71895e-06	2.87661e-06	1.82429	0.0146812	0.44527	0.597562	-0.742839
10485						206.921	137.024		4.81521e-05	2.5424e-05	1.93552	0.00262647	0.292214	1.89396	0.921409
10553						217.707	243.542		2.34432e-07	1.08411e-07	1.70278	0.0220268	0.473203	2.16243	1.11266
10554						218.534	238.044		8.66835e-06	5.83007e-06	1.73018	0.0181546	0.46076	1.48683	0.572244
10559						219.371	272.114		1.57698e-05	8.88841e-06	1.87467	0.0067262	0.374229	1.7742	0.827169
10564						219.958	179.014		2.72189e-05	3.30343e-05	1.82547	0.0122771	0.431701	0.823958	-0.279356
10566						220.308	303.109		1.49092e-06	2.41026e-06	1.77716	0.0255373	0.481584	0.618575	-0.69298
10594						223.03	380.108		2.251e-07	1.11177e-06	1.64625	0.00923512	0.406767	0.202469	-2.30422
10613						226.861	641.153		5.16824e-08	4.85626e-07	1.7731	0.0178878	0.459734	0.106424	-3.2321
10620						229.344	271.01		1.83579e-06	4.37699e-06	1.89115	0.0104021	0.417691	0.419418	-1.25354
10625						230.406	252.052		2.33882e-05	1.18059e-05	1.65575	0.014266	0.443199	1.98106	0.98627
10630						230.536	453.919		5.92445e-07	1.12684e-06	1.73992	0.0277139	0.485825	0.525756	-0.927536
10632			D	Melleolide L	14.6996	231.123	451.923		2.40571e-06	4.53156e-06	1.78536	0.042001	0.511224	0.530878	-0.913547
10645						237.335	152.035		6.14808e-06	4.52993e-06	1.81948	0.0216549	0.472176	1.35721	0.440646
10669						243.695	339.877		2.19999e-06	9.31829e-07	1.82153	0.0242428	0.478743	2.36094	1.23936
10670						243.7	718.209		4.00994e-07	7.1974e-07	1.67338	0.0236375	0.477321	0.557137	-0.843896
10673						243.812	341.874		2.20037e-06	8.77541e-07	1.76701	0.0445433	0.514834	2.50742	1.32621
10678			D	Nuatigenin	-18.35	247.29	431.619		1.30386e-07	4.39725e-07	1.4947	0.0436561	0.513616	0.296517	-1.75381
10680						247.342	431.117		3.99603e-07	1.46638e-06	1.65181	0.0109468	0.422154	0.272511	-1.87562
10702						250.93	347.135		1.57997e-06	2.08149e-06	1.72193	0.027891	0.486144	0.759057	-0.397719
10704						250.963	133.013		4.38605e-05	8.09166e-05	1.63055	0.0427169	0.512279	0.542046	-0.883514
10720						254.493	215.092		6.53732e-06	4.82764e-06	1.86064	0.012666	0.434182	1.35414	0.437381
10772						262.894	225.113		1.45814e-05	7.36846e-06	1.69483	0.0247216	0.479825	1.9789	0.984697
10837						272.538	293.067		8.24551e-05	0.00027209	1.71727	0.0129568	0.435957	0.303043	-1.72241
10846						273.602	324.075		2.84029e-06	6.27113e-06	1.60848	0.0241532	0.478537	0.452914	-1.14269
10848						273.635	401.182		1.34513e-06	2.863e-06	1.94038	0.00133328	0.251373	0.469831	-1.08979
10849						273.635	324.577		9.61736e-07	2.25744e-06	1.67417	0.0154511	0.449015	0.426029	-1.23098
10851						273.64	309.571		1.15193e-06	3.27346e-06	1.80659	0.0082636	0.395917	0.351899	-1.50677
10879						277.989	502.216		2.20382e-06	5.98279e-06	1.70308	0.03165	0.493659	0.368359	-1.44081
10880						277.989	502.718		9.64883e-07	3.09342e-06	1.74846	0.026371	0.483282	0.311914	-1.68078
10883						278.907	581.272		2.61016e-06	7.00268e-06	1.78044	0.0400242	0.50814	0.372738	-1.42377
10885						279.578	118.04		1.87391e-05	2.40033e-05	1.69806	0.0347672	0.499131	0.78069	-0.357178
10928						288.272	612.291		9.22863e-07	6.97888e-07	1.6975	0.0364973	0.50196	1.32237	0.403121
10953						293.274	415.198		1.02127e-06	6.08007e-07	1.68961	0.0303955	0.491308	1.6797	0.7482
11014						303.795	469.115		3.92601e-07	1.93969e-06	1.81994	0.0330398	0.496078	0.202404	-2.30469
11032						308.125	133.013		5.53995e-05	0.00010617	1.75617	0.0293844	0.489284	0.521802	-0.938426
11033						308.125	319.167		3.80216e-06	7.38431e-06	1.79317	0.0101808	0.415769	0.514896	-0.957646
11038						308.855	644.278		5.04506e-07	8.17888e-07	1.6439	0.0487541	0.520074	0.616841	-0.69703
11103			D	[Nitrilotris(methylene)]trisphosphonic acid	20.1304	317.021	300.063		1.02394e-06	6.91073e-07	1.61122	0.0393832	0.507083	1.48167	0.567223
11121						318.201	523.262		4.47995e-06	7.42874e-06	1.71901	0.024972	0.480376	0.603057	-0.729635
11323						337.448	259.155		8.75941e-07	1.25991e-06	1.62125	0.0459197	0.516641	0.695242	-0.524413
11402						342.18	632.301		1.12629e-06	2.14519e-06	1.72354	0.0448419	0.515234	0.525029	-0.92953
11455						345.886	242.14		4.88144e-07	1.93664e-07	1.58756	0.0474498	0.518539	2.52058	1.33375
11493			D	S-(4-Bromophenyl)-mercaptopyruvate	-7.67092	349.365	276.124		1.07745e-06	4.16512e-07	1.82733	0.0326202	0.495367	2.58685	1.3712
11556			D	Cycloguanil hydrochloride	-7.44502	356.483	289.181		9.53303e-07	1.81456e-06	1.63888	0.031546	0.49347	0.525364	-0.92861
11571						358.338	769.3		2.05575e-05	8.05617e-06	1.83038	0.0183786	0.461602	2.55177	1.3515
11593			D	Azocyclotin	5.67294	361.224	437.232		1.94547e-07	3.91146e-07	1.69375	0.0449687	0.515403	0.497376	-1.00759
11605						362.426	339.181		6.44797e-06	1.42095e-05	1.90069	0.0106943	0.42013	0.453778	-1.13994
11611						362.447	420.188		4.3539e-07	1.02925e-06	1.80214	0.023052	0.475882	0.423016	-1.24122
11626			D	Erythromycin ethylsuccite	-14.7065	364.827	863.047		3.03509e-06	1.6433e-06	1.64702	0.04738	0.518455	1.84695	0.885141
11652						367.318	355.177		4.55945e-07	9.05276e-07	1.8705	0.00279304	0.297811	0.503653	-0.989499
11703						369.729	240.905		2.80671e-07	6.16942e-07	1.85086	0.0315432	0.493465	0.454938	-1.13626
11714						373.22	295.155		8.69064e-07	1.55157e-06	1.9163	0.00443217	0.339323	0.56012	-0.836192
11722			D	Adenosine 5-O-(3-thiotriphophate)	18.6157	377.434	524.264		1.07297e-06	3.2938e-07	1.87748	0.0061928	0.366861	3.25754	1.70378
11723						377.533	643.275		8.14488e-07	3.42181e-07	1.51187	0.023609	0.477252	2.38029	1.25113
11747						384.389	1035.52		2.00028e-06	5.77629e-06	1.84303	0.0247081	0.479795	0.346292	-1.52994
11795						389.248	402.177		4.37158e-07	9.66396e-07	1.77476	0.0292757	0.48906	0.452359	-1.14446
11797			D	UK-47265	-6.46822	390.071	340.185		6.31949e-07	1.45631e-06	1.79967	0.00671823	0.374124	0.43394	-1.20443
11816						392.691	454.139		2.08144e-07	7.5946e-08	1.7389	0.0326502	0.495419	2.74069	1.45454
11833						395.315	295.155		9.52365e-07	1.79521e-06	1.77981	0.0283198	0.487018	0.530502	-0.91457
11839						396.682	775.408		7.70618e-08	3.3937e-07	1.80596	0.0181888	0.46089	0.227073	-2.13877
11841						397.021	776.412		2.73805e-08	1.51413e-07	1.814	0.021042	0.470415	0.180833	-2.46727
11844						397.346	1038.54		2.95284e-05	4.60301e-05	1.8084	0.0280559	0.486437	0.641502	-0.640475
11847						397.397	1039.54		9.08113e-06	1.42343e-05	1.83275	0.0202992	0.468158	0.637977	-0.648424
11863						399.06	267.16		2.24771e-06	2.94985e-06	1.68471	0.048229	0.519465	0.761975	-0.392185
11898						409.522	419.248		5.55332e-06	3.21214e-06	1.80435	0.0248435	0.480094	1.72885	0.789815
11899						409.677	420.252		1.18849e-06	6.92563e-07	1.82269	0.0176389	0.458754	1.71607	0.779109
11918						413.529	457.245		5.42303e-07	9.34883e-07	1.88023	0.00619818	0.366926	0.580076	-0.785686
11930						418.016	1021.54		2.53922e-06	4.99007e-06	1.91953	0.00977299	0.412054	0.508855	-0.974672
11957						425.096	486.259		2.0347e-07	9.78316e-07	1.83292	0.0424691	0.511917	0.20798	-2.26548
11959						425.202	413.16		2.52284e-07	1.5755e-06	1.48746	0.0478847	0.519059	0.16013	-2.64269
11982						431.278	215.165		5.12637e-06	4.29101e-06	1.80482	0.0202518	0.468009	1.19468	0.256623
12001						435.201	167.836		1.31488e-05	1.45997e-05	1.81205	0.0196104	0.465934	0.900619	-0.151011
12025						439.553	357.175		3.60724e-06	4.72342e-06	1.87082	0.0092104	0.406513	0.763692	-0.388937
12026						439.553	223.028		3.18554e-05	2.70724e-05	1.83799	0.0103311	0.417081	1.17667	0.234713
12030						439.635	239.06		4.62977e-05	3.86663e-05	1.72046	0.0266011	0.483734	1.19737	0.259865
12070						454.166	428.172		1.81945e-06	1.15867e-06	1.695	0.0364508	0.501887	1.57029	0.651029
12092			D	Aplysil	16.9537	455.335	310.211		2.56732e-05	3.67072e-05	1.77096	0.0259724	0.482482	0.699406	-0.515798
12113						457.677	477.282		1.89129e-06	1.08706e-06	1.5789	0.046494	0.517366	1.73982	0.798937
12115						457.714	476.279		9.35507e-06	4.34387e-06	1.84833	0.011861	0.428901	2.15362	1.10677
12119						461.001	381.229		1.54307e-06	4.34906e-06	1.96518	0.034873	0.499311	0.354805	-1.4949
12127						464.825	208.142		1.30027e-06	1.03394e-06	1.62242	0.0482401	0.519478	1.25759	0.330659
12140						468.625	283.069		1.70742e-07	2.2006e-06	1.9245	0.00106177	0.238491	0.0775888	-3.68801
12158						474.651	329.216		1.41758e-06	8.34724e-07	1.87498	0.00708454	0.379887	1.69826	0.764055
12159						474.668	402.241		5.20962e-06	3.41293e-06	1.81702	0.00730503	0.383169	1.52643	0.610166
12164						475.786	572.293		3.82216e-06	2.86639e-06	1.61281	0.0428194	0.512427	1.33344	0.415154
12170			D	TG(14:0/15:0/22:4(7Z,10Z,13Z,16Z))	22.332	475.846	842.382		2.07507e-06	6.27812e-07	1.73841	0.0309804	0.492425	3.30524	1.72476
12176			D	1,2-Didodecanoyl-sn-glycero-3-cytidine-5'-diphosphate	19.3876	476.747	842.883		1.89902e-06	4.93304e-07	1.71913	0.0409747	0.509656	3.8496	1.94471
12210						480.373	137.024		3.99785e-05	2.35008e-05	1.72638	0.0376653	0.504095	1.70115	0.766514
12262			D	2,3-Diketo-5-methylthiopentyl-1-phosphate	11.1799	491.294	243.197		5.3376e-06	4.18073e-06	1.66265	0.0374494	0.503703	1.27672	0.352437
12279						493.63	269.088		2.6235e-06	3.00359e-06	1.68668	0.0417739	0.510883	0.873457	-0.195192
12283						494.562	476.241		2.42221e-06	1.5188e-06	1.78341	0.0311428	0.492728	1.59482	0.673395
12285			D	Anthragallol	-20.6995	494.659	257.212		2.7565e-06	3.42628e-06	1.76562	0.0250677	0.480584	0.804518	-0.313804
12355						499.422	405.248		8.47928e-06	5.09566e-06	1.78217	0.0172142	0.457026	1.66402	0.734673
12358						499.435	100.813		2.03589e-06	1.33145e-06	1.77435	0.0134337	0.43873	1.52908	0.61266
12365			D	S-(1,2-Dichlorovinyl)glutathione	-12.7794	499.538	403.253		0.000242892	0.000170019	1.92095	0.00496175	0.349163	1.42861	0.514617
12366			D	Pyrazoxyfen	-24.4016	499.567	404.256		5.4257e-05	3.64247e-05	1.92558	0.00440811	0.338835	1.48956	0.57489
12372						500.511	466.248		7.0397e-06	3.49711e-06	1.6094	0.0183373	0.461448	2.01301	1.00935
12376						501.533	473.219		7.57951e-06	1.94831e-05	1.99512	0.0159713	0.451528	0.38903	-1.36205
12397			D	Paraoxon	10.5886	507.686	276.205		1.33379e-06	2.71118e-06	1.79566	0.0267263	0.483977	0.491961	-1.02339
12445						518.23	479.279		7.74955e-07	7.14731e-08	1.74082	0.0220329	0.473219	10.8426	3.43864
12450						518.356	402.931		6.61916e-08	1.84128e-06	1.90101	0.036801	0.502501	0.0359487	-4.79792
12505						524.896	362.242		1.88593e-06	1.31076e-06	1.67175	0.0327667	0.495617	1.4388	0.524869
12524						528.099	881.505		7.17971e-07	2.4309e-07	1.41684	0.0237514	0.477593	2.95351	1.56243
12560						537.515	883.52		1.48043e-06	8.70267e-07	1.6317	0.0324907	0.495145	1.70113	0.766491
12562						537.522	884.524		6.61556e-07	3.42505e-07	1.6708	0.0181802	0.460857	1.93152	0.949738
12647						551.788	277.124		1.37164e-06	9.77644e-07	1.71125	0.0427142	0.512275	1.403	0.488517
12657						554.159	543.355		6.1838e-07	2.56643e-07	1.44908	0.0187517	0.462965	2.40949	1.26873
12662						554.775	641.347		3.85799e-06	2.77064e-06	1.65632	0.0342757	0.498281	1.39246	0.477631
12676						556.413	745.468		1.96888e-06	1.55862e-06	1.7633	0.0173855	0.457731	1.26322	0.337108
12716						563.744	376.307		4.72984e-06	2.40336e-06	1.9458	0.00217488	0.274821	1.96801	0.976736
12718			D	Benzoylprop-ethyl	11.0335	564.876	367.25		1.27246e-06	8.31168e-07	1.5908	0.0447889	0.515163	1.53093	0.614413
12744			D	trans-Zeatin riboside triphosphate	15.2306	568.367	592.314		1.09859e-06	7.23797e-07	1.70884	0.0382881	0.505205	1.51782	0.602002
12745			D	2-Methyl-3-hydroxy-5-formylpyridine-4-carboxylate	10.1241	568.398	182.155		3.02295e-06	1.20675e-06	1.93738	0.00274404	0.296213	2.50503	1.32483
12756						569.531	913.532		1.02615e-06	2.48022e-07	1.89096	0.0225943	0.474712	4.13734	2.0487
12759						569.542	427.169		3.92617e-07	1.21978e-07	1.66739	0.0271554	0.484795	3.21874	1.6865
12802						574.194	444.248		1.82663e-06	1.01341e-06	1.79652	0.0240831	0.478374	1.80245	0.84996
12887						583.399	694.455		4.07114e-06	4.77332e-06	1.78279	0.0283822	0.487155	0.852895	-0.229561
12913						583.539	322.203		1.22018e-05	4.25621e-06	1.70725	0.0186328	0.462536	2.86684	1.51946
12944			D	unsym-Bis(4'-chlorophenyl)ethylene	10.4788	586.993	250.145		8.75113e-05	7.26058e-05	1.8839	0.00477858	0.345944	1.20529	0.269384
13013						597.449	341.27		1.75684e-06	2.2852e-06	1.66464	0.0419054	0.511081	0.768788	-0.379342
13034						598.604	763.479		2.30877e-06	8.59421e-07	1.83189	0.0396732	0.507565	2.68642	1.42569
13037			D	S-(1,2-Dichlorovinyl)glutathione	-12.7811	598.628	403.253		8.84279e-07	6.76607e-07	1.6276	0.0493553	0.520757	1.30693	0.386183
13038						598.628	543.355		1.93828e-05	1.72692e-05	1.70313	0.0366009	0.502122	1.12239	0.166572
13057						599.679	80.9159		1.83471e-06	1.50798e-06	1.70138	0.0263334	0.483208	1.21666	0.282931
13070						599.75	527.279		9.85601e-07	4.77199e-07	1.63663	0.0281694	0.486686	2.06539	1.04641
13087						599.757	571.306		7.89584e-07	5.44131e-07	1.68746	0.0460671	0.516828	1.45109	0.537139
13096			D	Tetrasul	-10.2925	599.765	325.057		1.22844e-06	6.34425e-07	1.94408	0.00401819	0.330337	1.93631	0.95331
13097						599.769	181.014		1.71826e-06	1.23283e-06	1.8653	0.0100665	0.414752	1.39375	0.478974
13117						599.822	455.302		4.15653e-06	3.25379e-06	1.64763	0.0443687	0.514598	1.27744	0.35326
13153						603.215	750.502		3.5946e-06	1.44249e-06	1.68469	0.021641	0.472137	2.49193	1.31727
13177						604.423	765.495		5.0323e-06	1.61631e-06	1.82732	0.0409164	0.509564	3.11344	1.63851
13183						605.526	325.275		2.76957e-06	7.15617e-07	1.3084	0.00500737	0.349936	3.87019	1.9524
13184			D	Diflunisal	-12.0619	605.534	251.202		3.45149e-05	5.80393e-05	1.79883	0.0262054	0.482952	0.594682	-0.74981
13202			D	Phaseolic acid	24.3472	607.855	297.244		7.62174e-05	0.000100897	1.72613	0.0291647	0.488829	0.755395	-0.404697
13253						613.65	853.488		9.07677e-06	6.06583e-06	1.71615	0.0353353	0.500087	1.49638	0.581475
13338						619.382	277.521		4.94802e-06	1.06755e-05	1.56706	0.035277	0.49999	0.463493	-1.10938
13403						625.074	317.198		4.79244e-06	3.72122e-06	1.61825	0.045899	0.516614	1.28787	0.364987
13410						625.082	737.497		9.65981e-05	5.30647e-05	1.83157	0.00564545	0.359735	1.82038	0.864242
13418						625.655	395.12		2.6759e-06	1.57393e-06	1.81212	0.0191918	0.464515	1.70015	0.765658
13429						626.206	226.176		4.52251e-06	8.82891e-06	1.81731	0.0117172	0.427896	0.512239	-0.965112
13445						626.249	157.123		0.000108637	9.58313e-05	1.91628	0.00414361	0.333197	1.13362	0.18094
13446						626.249	171.102		0.000295375	0.000229874	1.86499	0.008398	0.397531	1.28495	0.361708
13467						627.371	581.479		4.60926e-06	8.99107e-06	1.81391	0.0124009	0.432504	0.512648	-0.963958
13472						628.494	269.088		6.21571e-05	3.78357e-05	1.6493	0.0309049	0.492283	1.64282	0.716172
13474						628.504	515.375		5.50244e-07	1.47266e-06	1.71092	0.0337462	0.497341	0.37364	-1.42028
13489			D	Mangiferin 6'-gallate	7.94115	629.613	575.456		7.5072e-07	1.88407e-06	1.87536	0.00309102	0.306741	0.398456	-1.32751
13491						629.638	574.453		2.72443e-06	6.5965e-06	1.84211	0.00788941	0.391213	0.413012	-1.27574
13492						629.643	766.477		9.95079e-06	5.20995e-06	1.66501	0.0185132	0.462099	1.90996	0.933541
13493						629.644	337.078		1.77882e-06	1.05975e-06	1.71929	0.0217905	0.472554	1.67853	0.747197
13499						629.653	765.472		2.28757e-05	1.30447e-05	1.83462	0.00438482	0.338358	1.75364	0.810349
13561						634.24	565.376		2.53056e-06	2.23572e-06	1.71267	0.0274006	0.485251	1.13188	0.178722
13570						634.359	499.335		2.47555e-06	1.66371e-06	1.74096	0.0235334	0.477069	1.48797	0.573344
13634						639.977	350.209		6.46029e-06	1.08246e-05	1.67018	0.0195708	0.465802	0.596817	-0.74464
13637						639.992	586.496		2.54539e-06	4.39039e-06	1.58088	0.0477362	0.518883	0.579765	-0.786461
13645			D	(2-{[6-({[(2E)-3-(3,4-dihydroxyphenyl)prop-2-enoyl]oxy}methyl)-3,4,5-trihydroxyoxan-2-yl]oxy}-4-hydroxy-2,5-bis(hydroxymethyl)oxolan-3-yl)oxidanesulfonic acid	-24.0668	640.961	585.493		6.7967e-06	1.16866e-05	1.7409	0.0122122	0.431274	0.581579	-0.781952
13650						641.13	291.233		6.06702e-06	1.61098e-05	1.81551	0.019797	0.46655	0.376603	-1.40888
13658						641.644	184.88		1.52087e-06	1.72031e-07	1.63626	0.0104187	0.417832	8.84072	3.14416
13673						642.262	210.015		9.51634e-06	1.58377e-05	1.58572	0.0486212	0.519921	0.600866	-0.734886
13689						642.51	390.295		1.46625e-05	2.6801e-05	1.90896	0.00740533	0.384615	0.547088	-0.870155
13761			D	Tricrozarin A	22.9109	649.17	295.228		1.47867e-05	2.70778e-05	1.85312	0.0135419	0.439337	0.546081	-0.872813
13815			D	3,4,5-trihydroxy-6-(6-hydroxy-7-methoxy-2H-1,3-benzodioxole-5-carbonyloxy)oxane-2-carboxylic acid	8.54362	651.288	389.292		0.00255131	0.00332559	1.7617	0.0302132	0.490952	0.767174	-0.382374
13831			D	Atoxin a(s)	8.48648	651.808	253.217		0.000210566	0.000394761	1.97433	0.00214202	0.274061	0.533402	-0.906704
13936						666.925	739.513		1.86092e-05	1.28525e-05	1.65561	0.0405627	0.509006	1.44791	0.53397
13974						672.488	214.073		3.19343e-05	5.88519e-05	1.75793	0.0223919	0.474182	0.542621	-0.881984
14072			D	6-Methylthiopurine 5'-monophosphate ribonucleotide	-22.069	678.939	379.297		2.47555e-05	1.40935e-05	1.5989	0.0420596	0.511311	1.75652	0.81272
14109						682.163	112.987		0.000135824	0.000166003	1.65211	0.048494	0.519774	0.818205	-0.289466
14152			D	Fucofuroeckol B	13.8863	690.132	479.375		2.57508e-06	3.6922e-06	1.68554	0.0267595	0.484041	0.697438	-0.519863
14187			D	5'-Butyrylphosphouridine	-7.31735	693.677	395.275		6.0562e-06	1.26664e-05	1.67991	0.0496934	0.521135	0.478131	-1.06452
14249						700.364	537.38		2.48854e-05	1.33973e-05	1.74335	0.034733	0.499072	1.85749	0.893357
14250						700.368	538.384		6.59868e-06	4.19789e-06	1.69405	0.0413829	0.510287	1.5719	0.652511
14253						700.461	112.987		0.000151502	0.000191618	1.76089	0.0305532	0.491612	0.790646	-0.338897
14474						731.151	706.455		2.86489e-06	4.7321e-06	1.80542	0.0177809	0.459316	0.605415	-0.724003
14765			D	2,6-Dichloro-4'-biphenylol	-17.568	767.592	240.1		7.40505e-05	4.66701e-05	1.64	0.0369724	0.502822	1.58668	0.66601
14876			D	Adenosine thiamine triphosphate	22.9435	776.688	755.545		8.16532e-07	3.46192e-06	1.2848	0.0169973	0.456115	0.235861	-2.08399
14893						777.809	997.61		1.18469e-06	3.07438e-06	1.64368	0.0101919	0.415867	0.385341	-1.37579
14910						778.995	348.157		3.28404e-06	4.5816e-06	1.80398	0.0184162	0.461741	0.716788	-0.480382
14957						783.565	100.003		1.54207e-05	2.47848e-05	1.7339	0.0218634	0.472755	0.622182	-0.684591
14986						785.948	161.893		3.05911e-06	2.34634e-06	1.7401	0.024165	0.478564	1.30378	0.382696
14998			D	N-desmethyltoremifene	-4.24338	786.508	392.939		5.20977e-07	6.8052e-07	1.68508	0.0260025	0.482544	0.765557	-0.385418
15009						787.125	159.893		5.06853e-06	3.62421e-06	1.85074	0.0123093	0.431911	1.39852	0.4839
15115						804.909	221.842		2.91234e-06	1.79144e-06	1.97268	0.000985188	0.233915	1.62569	0.701057
15120						806.022	160.841		0.000468074	0.000549797	1.75807	0.0187258	0.462872	0.851358	-0.232163
15190						813.247	135.044		1.35617e-05	1.78328e-05	1.61066	0.0482367	0.519474	0.76049	-0.394998
15233						822.728	193.815		6.81234e-05	0.000180158	1.62304	0.0280372	0.486404	0.378131	-1.40304
15304						834.602	233.979		1.45704e-05	1.07595e-05	1.67853	0.0498731	0.521334	1.35419	0.437431
15376						847.82	197.808		0.00140072	0.000785245	1.89775	0.00784334	0.390611	1.7838	0.834956
15377						847.83	195.811		0.00105437	0.000730722	1.73685	0.0488117	0.52014	1.44292	0.528988
15378						847.832	203.799		7.28224e-06	4.64815e-06	1.72076	0.0301666	0.49086	1.5667	0.647727
15395						850.213	138.019		4.90404e-05	2.89285e-05	1.89199	0.00576115	0.36133	1.69523	0.761481
15515						872.924	168.836		2.80608e-06	4.52107e-06	1.82828	0.0120579	0.430246	0.620667	-0.688108
15618						890.367	251.845		2.30823e-05	1.44671e-05	1.81037	0.0257384	0.482003	1.5955	0.674011
15692						181.468	207.009		8.61909e-05	4.53756e-05	1.90394	0.00298191	0.303618	1.8995	0.925618
15709						522.007	367.249		5.6977e-06	1.10986e-05	1.67341	0.048275	0.519519	0.513372	-0.961924
15730						475.892	571.289		1.55445e-05	9.90138e-06	1.84838	0.0121358	0.430768	1.56993	0.650703
15735						239.988	429.083		9.85784e-07	4.80081e-06	1.84773	0.00322317	0.310317	0.205337	-2.28393
15752						505.304	378.251		2.22271e-06	1.03524e-06	1.7544	0.016094	0.452102	2.14705	1.10235
15756						43.2668	215.033		6.43652e-05	0.000105691	1.68317	0.0321544	0.494558	0.608995	-0.715498
15773						390.105	158.06		4.63246e-05	9.50239e-05	1.83977	0.0291332	0.488763	0.487504	-1.03651
15790						317.022	299.06		8.19363e-06	5.06344e-06	1.6005	0.0444168	0.514663	1.61819	0.694383
15803						693.598	390.3		6.59905e-06	1.43677e-05	1.8276	0.0155337	0.449423	0.459296	-1.1225
15806						43.3206	185.022		3.35864e-05	2.84139e-05	1.86573	0.00965347	0.410918	1.18204	0.241278
15817						480.929	597.194		6.83569e-07	2.85447e-07	1.66284	0.0432277	0.513012	2.39473	1.25986
15819						626.207	855.504		0.000157498	0.000110573	1.61602	0.0482747	0.519519	1.42438	0.510329
15823						56.3837	415.11		1.02735e-06	3.98657e-06	1.78902	0.00192099	0.268741	0.257702	-1.95622
15839						566.179	897.536		2.38246e-06	1.03955e-06	1.90358	0.00952403	0.409664	2.29182	1.19649
15846						266.526	197.082		4.01372e-06	3.25415e-06	1.8927	0.00657007	0.372132	1.23342	0.30266
15848						43.2671	229.048		6.68371e-05	0.000164085	1.90181	0.0125256	0.4333	0.407333	-1.29572
15851						221.535	213.077		5.1431e-06	7.24889e-06	1.66194	0.0464429	0.517302	0.709501	-0.495124
15862						55.7978	433.12		2.37003e-06	1.31363e-05	1.84101	0.0113593	0.425306	0.180418	-2.47058
15863						41.0074	227.065		2.75683e-05	1.07755e-05	1.87489	0.0136222	0.439782	2.55843	1.35526
15879						81.5049	241.012		8.81958e-05	6.8929e-05	1.66821	0.0438963	0.51395	1.27952	0.355598
15905						191.028	443.178		1.12691e-06	3.16531e-06	1.66271	0.0218013	0.472584	0.356018	-1.48998
15908						47.8112	483.133		3.48043e-05	6.04452e-05	1.89531	0.0071869	0.381429	0.575799	-0.796363

## Sheet: AMF+NaCl_vs_NaCl
id	MS2 name	MS2 score	level	MS1 name	MS1 ppm	rt	mz	type	MEAN AMF+NaCl	MEAN NaCl	VIP	P-VALUE	Q-VALUE	FOLD CHANGE	LOG_FOLDCHANGE
19	Oleic acid	0.999818	B(ii)			678.782	281.248	forward	0.0303229	0.0385278	1.62157	0.0320539	0.32425	0.787039	-0.345492
20	N,O-Didesmethylvenlafaxine	0.999785	B(ii)			435.486	250.177	forward	0.000285952	0.000368553	1.9549	2.41791e-05	0.0407991	0.775875	-0.366103
35	4-Methoxybenzyl O-(2-sulfoglucoside)	0.999382	B(ii)			49.5022	381.079	forward	0.000719589	0.000325411	1.78938	0.00845958	0.197865	2.21132	1.14491
38	beta-Alanine	0.999241	B(ii)			71.2663	90.0554	forward	8.81385e-06	1.80256e-05	1.77431	0.0318466	0.323305	0.488964	-1.0322
40	N-Methyl proline	0.998938	B(ii)			48.8884	130.086	forward	0.00100596	0.000640923	1.78174	0.0148694	0.242137	1.56954	0.650345
54	Physangulide	0.997857	B(ii)			598.783	523.302	forward	8.89747e-05	7.46714e-05	1.5959	0.0460978	0.37609	1.19155	0.25284
60	15-Deoxy-d-12,14-PGJ2	0.997121	B(ii)			548.218	315.194	forward	3.04611e-06	1.65179e-06	1.7224	0.0176377	0.259656	1.84413	0.882939
62	L-Phenylalanine	0.997075	B(ii)			186.702	166.086	forward	0.00135032	0.000940502	1.8515	0.0029214	0.153937	1.43574	0.521796
87	p-Aminobenzoic acid	0.994856	B(ii)			46.9303	138.052	forward	0.00029159	0.000487297	1.82783	0.00639917	0.181781	0.598381	-0.740863
89	2-Propionyl-2-thiazoline	0.994532	B(ii)			308.088	144.044	forward	3.08498e-05	4.80507e-05	1.72064	0.0123997	0.227842	0.642026	-0.639297
104	Pantothenic acid	0.993062	B(ii)			189.232	220.118	forward	1.73276e-05	9.97787e-06	1.7788	0.0142766	0.238679	1.7366	0.796266
108	19-Noraldosterone	0.9918	B(ii)			428.318	347.183	forward	1.66885e-05	1.08218e-05	1.71424	0.0136545	0.23531	1.54211	0.624907
109	Eicosadienoic acid	0.991725	B(ii)			688.039	307.265	forward	8.26446e-05	0.000132674	1.62187	0.03343	0.330354	0.622915	-0.682894
119	L-Arginine	0.988819	B(ii)			43.2657	173.104	forward	0.000358013	0.000538165	1.86662	0.00681473	0.185552	0.665248	-0.588036
124	Hydroxytyrosol 1-O-glucoside	0.987822	B(ii)			206.962	334.149	forward	1.28617e-06	6.33654e-07	1.78425	0.00342906	0.16025	2.02977	1.02132
130	Caffeic acid	0.986454	B(ii)			390.094	179.034	forward	3.31415e-05	4.59627e-05	1.67858	0.03563	0.339547	0.721051	-0.471826
131	cis-Coutaric acid	0.986318	B(ii)			114.894	297.058	forward	2.64232e-06	1.40849e-06	1.67013	0.0308771	0.318796	1.87599	0.907655
149	Cortolone	0.982641	B(ii)			429.595	367.245	forward	1.04305e-05	5.86092e-06	1.81092	0.00587838	0.178859	1.77968	0.831614
178	Verimol G	0.974684	B(ii)			442.712	347.183	forward	1.03534e-05	6.10373e-06	1.77582	0.0114513	0.221507	1.69624	0.762337
182	Thromboxane B3	0.973296	B(ii)			370.28	351.214	forward	7.00489e-06	3.88111e-06	1.82683	0.00810576	0.195519	1.80487	0.851892
188	Panaquinquecol 1	0.971109	B(ii)			513.908	293.211	forward	5.90696e-05	3.77167e-05	1.54046	0.0451529	0.372795	1.56614	0.647211
205	Pipecolic acid	0.965483	B(ii)			47.8068	128.071	forward	0.00013279	5.73352e-05	1.84204	0.0142198	0.23838	2.31603	1.21165
217	Dihydro-4-mercapto-3(2H)-furanone	0.961509	B(ii)			42.8278	119.019	forward	0.000150552	6.33273e-05	1.38389	0.0494917	0.388016	2.37736	1.24936
225	Flumioxazin	0.957939	B(ii)			215.305	353.088	forward	2.63427e-06	1.55498e-06	1.55951	0.0487422	0.385463	1.69409	0.760508
231	Cyclic AMP	0.954341	B(ii)			188.838	328.046	forward	4.53008e-07	1.06751e-06	1.77363	0.0314802	0.321618	0.42436	-1.23664
237	Rishitin	0.952617	B(ii)			538.063	223.169	forward	2.39997e-05	1.71085e-05	1.68078	0.0384956	0.350583	1.40279	0.4883
245	Momilactone B	0.949038	B(ii)			517.485	331.187	forward	8.1709e-05	5.17432e-05	1.67315	0.0259864	0.299017	1.57913	0.659126
256	13-L-Hydroperoxylinoleic acid	0.944674	B(ii)			541.066	311.223	forward	0.000136631	7.71317e-05	1.75986	0.0101916	0.212367	1.7714	0.824889
262	17-Epiestriol	0.943677	B(ii)			428.324	289.18	forward	8.21818e-06	5.05906e-06	1.55972	0.0366875	0.343737	1.62445	0.699951
283	3'-AMP	0.932909	B(ii)			196.658	346.057	forward	1.5662e-05	9.9494e-06	1.84981	0.0054869	0.176375	1.57417	0.65459
286	L-Threonine	0.929284	B(ii)			42.1393	118.05	forward	4.81618e-05	5.62466e-05	1.7568	0.0176217	0.259564	0.856262	-0.223876
288	Prostaglandin G2	0.928598	B(ii)			496.494	351.214	forward	6.6521e-06	3.34267e-06	1.4824	0.0267048	0.301754	1.99006	0.99281
299	Estriol	0.922211	B(ii)			389.145	287.166	forward	7.87214e-06	4.9909e-06	1.74971	0.00799478	0.194752	1.5773	0.657456
302	Phosphorylcholine	0.920836	B(ii)			308.229	170.06	forward	4.44191e-05	6.97079e-05	1.6806	0.0179009	0.261151	0.637218	-0.650142
316	L-trans-4-Methyl-2-pyrrolidinecarboxylic acid	0.909687	B(ii)			70.5808	130.086	forward	0.00141882	0.00055486	1.85869	0.011932	0.224799	2.55708	1.3545
325	2-Pyrocatechuic acid	0.905538	B(ii)			260.51	153.019	forward	1.21258e-05	5.97618e-06	1.67641	0.00969324	0.208529	2.02903	1.02079
328	Indoleacetaldehyde	0.904253	B(ii)			308.171	160.076	forward	0.000356897	0.00058486	1.78628	0.00745175	0.190772	0.610227	-0.712583
329	4,4'-Dihydroxy-5,5'-diisopropyl-2,2'-dimethyl-3,6-biphenyldione	0.903966	B(ii)			447.492	329.172	forward	8.89448e-06	4.77922e-06	1.72421	0.0134219	0.233997	1.86107	0.896135
333	Jasmonic acid	0.901618	B(ii)			494.64	209.118	forward	7.2397e-05	4.76176e-05	1.65031	0.0187995	0.266057	1.52039	0.604437
340	3,3',4,4'-Tetrahydroxy-5,5'-diisopropyl-2,2'-dimethylbiphenyl	0.894047	B(ii)			429.465	331.188	forward	2.68859e-06	1.62751e-06	1.62782	0.0195065	0.269715	1.65197	0.724185
362	Polyvidone	0.880742	B(ii)			42.4671	178.058	forward	2.61878e-05	4.14466e-05	1.75322	0.00835362	0.197178	0.631843	-0.662362
363	Phlorin	0.878968	B(ii)			55.6663	289.091	forward	1.8393e-05	1.32522e-05	1.80393	0.0134452	0.234129	1.38793	0.472931
365	Yucalexin P15	0.877711	B(ii)			472.853	331.188	forward	1.01227e-05	4.37793e-06	1.72536	0.0144983	0.239831	2.31222	1.20928
369	Prostaglandin I2	0.873674	B(ii)			384.805	353.23	forward	4.43274e-06	3.05581e-06	1.80635	0.011234	0.21996	1.4506	0.536647
384	xi-3-(4-Isopropylphenyl)-2-methylpropanal	0.862911	B(ii)			753.034	191.143	forward	3.9305e-05	7.30222e-05	1.72211	0.0321225	0.324561	0.53826	-0.893624
387	Sucrose	0.861993	B(ii)			56.0471	341.109	forward	0.00239203	0.00160748	1.89123	0.00106281	0.116008	1.48806	0.573436
395	Isoplumbagin	0.857936	B(ii)			182.236	189.052	forward	0.000138832	0.000113684	1.72957	0.0191048	0.267658	1.22122	0.288319
410	Avocadynofuran	0.846134	B(ii)			526.016	247.205	forward	4.47718e-06	3.00115e-06	1.80477	0.00735865	0.190048	1.49182	0.577073
416	Trehalose	0.843379	B(ii)			47.8115	341.109	forward	0.0170033	0.0118974	1.86693	0.00471365	0.171264	1.42916	0.515163
428	Urocanic acid	0.830386	B(ii)			81.5049	137.035	forward	0.000260719	0.000186149	1.63655	0.0442454	0.370014	1.40059	0.486037
434	Methyl vanillate	0.823996	B(ii)			310.94	181.05	forward	5.76763e-05	4.50568e-05	1.58835	0.0447734	0.37164	1.28008	0.356232
436	Succinyladenosine	0.822076	B(ii)			189.149	384.115	forward	2.17457e-06	9.04067e-07	1.77106	0.0159501	0.249384	2.40532	1.26623
437	Amyl salicylate	0.822038	B(ii)			617.033	209.117	forward	4.28788e-05	4.85423e-05	1.69878	0.0207462	0.27574	0.88333	-0.178976
445	3-Hydroxy-1-phenyl-1-eicosanone	0.816089	B(ii)			667.212	389.353	forward	3.34717e-06	2.30081e-06	1.70079	0.0175061	0.258898	1.45478	0.540801
469	Delta-12-Prostaglandin J2	0.795861	B(iii)			482.358	335.219	forward	3.33863e-05	1.48385e-05	1.73409	0.0107612	0.216469	2.24997	1.16991
472	N-Methylhydantoin	0.792014	B(iii)			40.9984	113.035	forward	3.51843e-05	7.34873e-05	1.72117	0.047901	0.382544	0.47878	-1.06256
475	D-Pipecolic acid	0.79004	B(iii)			106.474	130.086	forward	2.79876e-05	2.30632e-05	1.80815	0.010295	0.213133	1.21352	0.279195
477	3-(3,4-Dihydroxy-5-methoxy)-2-propenoic acid	0.789474	B(iii)			230.47	209.045	forward	2.54487e-06	1.50771e-06	1.74961	0.00784496	0.193693	1.68791	0.755234
492	L-Asparagine	0.772069	B(iii)			42.6382	133.061	forward	0.000103661	0.000399106	1.90699	0.0360473	0.341217	0.259734	-1.94489
493	6-Chloro-N-(1-methylethyl)-1,3,5-triazine-2,4-diamine	0.770211	B(iii)			251.532	188.07	forward	0.00091272	0.00127741	1.68171	0.0159576	0.249432	0.714506	-0.484982
510	1-Phenyl-1-propanone	0.761375	B(iii)			595.307	135.08	forward	2.60026e-05	3.98905e-05	1.80793	0.00826003	0.19656	0.651849	-0.61739
515	4-(2,6,6-Trimethyl-1,3-cyclohexadien-1-yl)-2-butanone	0.759554	B(iii)			435.486	193.159	forward	5.93001e-05	7.68214e-05	1.90111	0.00111926	0.116994	0.771922	-0.373473
534	4-Oxo-2-nonenal	0.748945	B(iii)			308.086	155.107	forward	2.46602e-05	4.4602e-05	1.752	0.0252325	0.296034	0.552894	-0.854925
535	Polyoxyethylene (600) monoricinoleate	0.747916	B(iii)			561.777	341.305	forward	1.70319e-06	2.20138e-06	1.81717	0.00693757	0.18661	0.773693	-0.370168
540	5-Hydroxymethyl-2-furancarboxaldehyde	0.741378	B(iii)			55.6461	127.039	forward	0.000229277	0.000154004	1.9066	0.000596068	0.104831	1.48877	0.574123
542	N2,N2-Dimethylguanosine	0.739775	B(iii)			189.206	312.13	forward	3.43067e-06	1.62781e-06	1.93117	0.000465967	0.10218	2.10753	1.07555
554	Rumexoside	0.732956	B(iii)			288.803	423.126	forward	1.8137e-06	4.15015e-07	1.88927	0.0010126	0.115055	4.3702	2.1277
563	(2E)-Decenoyl-ACP	0.721093	B(iii)			70.771	128.071	forward	0.000144418	5.26853e-05	1.88035	0.0101272	0.211885	2.74114	1.45478
564	Rhein	0.720857	B(iii)			41.0132	283.029	forward	0.000910916	0.000508637	1.63216	0.0165368	0.253096	1.7909	0.840683
572	2-(3-Phenylpropyl)pyridine	0.710483	B(iii)			327.885	198.128	forward	2.02209e-05	2.3002e-05	1.70044	0.0290872	0.310168	0.87909	-0.185916
578	3b,8a-Dihydroxy-6b-angeloyloxy-7(11)-eremophilen-12,8-olide	0.701701	B(iii)			418.682	365.193	forward	1.39292e-05	7.54128e-06	1.91957	0.0013228	0.121735	1.84707	0.885237
586	2,3-Dinor-6-keto-prostaglandin F1 a	0.696338	B(iii)			475.842	325.203	forward	0.000108292	7.73473e-05	1.67953	0.0233298	0.287959	1.40007	0.485499
606	Nandrolone	0.680194	B(iii)			464.367	275.2	forward	2.15991e-05	1.44596e-05	1.70949	0.0136674	0.235382	1.49376	0.578945
629	PC(16:1(9Z)/20:2(11Z,14Z))	0.663134	B(iii)			685.251	784.577	forward	1.13249e-06	9.9532e-06	1.89196	0.000471971	0.102331	0.113782	-3.13566
637	3,3'-Thiobispropanoic acid	0.659862	B(iii)			42.8457	179.04	forward	0.000183517	6.98074e-05	1.70724	0.0366255	0.343495	2.62891	1.39446
660	D-Tagatose 1,6-bisphosphate	0.638818	B(iii)			35.9422	341.003	forward	6.91989e-07	3.80885e-07	1.71188	0.0195747	0.270059	1.81679	0.861392
662	Methylgingerol	0.63774	B(iii)			479.113	307.192	forward	0.000153013	9.36651e-05	1.70241	0.0171847	0.257018	1.63362	0.708074
669	LysoPE(18:1(9Z)/0:0)	0.635502	B(iii)			483.003	478.294	forward	1.7519e-06	2.27324e-06	1.87964	0.00379934	0.164022	0.770663	-0.375827
672	(Â±)-(Z)-2-(5-Tetradecenyl)cyclobutanone	0.633442	B(iii)			650.666	265.252	forward	0.0006858	0.000558874	1.80017	0.0134382	0.23409	1.22711	0.295264
685	Isoleucyl-Gamma-glutamate	0.627379	B(iii)			105.841	260.16	forward	3.5021e-05	2.0457e-05	1.76294	0.0237643	0.289876	1.71193	0.775625
696	[8]-Paradol	0.62153	B(iii)			412.664	307.227	forward	3.79199e-06	2.03248e-06	1.93143	0.000341935	0.0980596	1.8657	0.899718
712	Hexamethylquercetagetin	0.610067	B(iii)			47.9126	401.13	forward	0.00607113	0.00404084	1.90624	0.00177773	0.131963	1.50244	0.587309
720	PE(22:4(7Z,10Z,13Z,16Z)/20:2(11Z,14Z))	0.605302	B(iii)			756.861	820.586	forward	8.41868e-06	4.74024e-06	1.58408	0.0489275	0.386098	1.776	0.828632
730	Artocarpin	0.598296	B(iii)			502.304	437.193	forward	1.46758e-05	8.68018e-06	1.83973	0.0135146	0.234524	1.69073	0.757645
742	3-Hydroxyadipic acid 3,6-lactone	0.592088	B(iii)			55.6707	145.049	forward	0.000115329	7.89695e-05	1.87636	0.00179814	0.13238	1.46043	0.546391
760	Methyl dihydrojasmonate	0.577805	B(iii)			412.138	227.164	forward	1.44022e-05	7.53351e-06	1.93567	0.000505002	0.103104	1.91175	0.93489
774	Diplodiatoxin	0.568688	B(iii)			328.475	309.206	forward	2.86518e-06	1.48658e-06	1.73033	0.00803183	0.19501	1.92736	0.946625
782	Etrogol	0.564087	B(iii)			430.732	207.138	forward	5.34142e-06	3.53977e-06	1.73804	0.0139037	0.236684	1.50897	0.593566
791	Androsterone sulfate	0.558159	B(iii)			541.061	369.182	forward	1.38045e-06	7.10771e-07	1.82966	0.00404713	0.166241	1.94218	0.957679
831	Dihydrocaffeic acid 3-sulfate	0.531173	B(iii)			68.5307	263.016	forward	4.81118e-06	3.23184e-06	1.80284	0.00685547	0.185906	1.48868	0.574037
833	Gonyautoxin VI	0.529047	B(iii)			84.5868	396.092	forward	1.50705e-06	5.0124e-07	1.55227	0.0355457	0.339207	3.00663	1.58815
839	LysoPC(10:0)	0.52454	B(iii)			275.15	412.254	forward	7.42909e-07	1.66912e-07	1.47833	0.0265916	0.301329	4.4509	2.1541
890	Desglucocoroloside	0.496469	B(iii)			589.941	505.316	forward	2.69181e-07	2.18868e-06	1.59598	0.00797634	0.194624	0.122988	-3.02342
891	Biocytin	0.49576	B(iii)			304.765	373.186	forward	3.89881e-06	3.02439e-06	1.61336	0.0495879	0.38834	1.28912	0.366388
907	Demethoxycurcumin	0.48176	B(iii)			373.278	337.109	forward	4.95684e-06	2.35117e-06	1.65333	0.0289651	0.309759	2.10824	1.07604
908	alpha-Terpineol propanoate	0.481742	B(iii)			435.454	211.169	forward	6.90084e-05	8.88473e-05	1.90867	0.00111537	0.116929	0.776708	-0.364555
911	Valyl-Leucine	0.479285	B(iii)			277.93	231.17	forward	3.59188e-06	1.32946e-06	1.89266	0.00405922	0.166344	2.70176	1.4339
912	Quercetin 3'-O-glucuronide	0.478094	B(iii)			266.257	479.095	forward	1.19291e-06	2.29675e-06	1.56555	0.0412824	0.360415	0.519389	-0.945112
933	(9Z,11E,13E,15Z)-4-Oxo-9,11,13,15-octadecatetraenoic acid	0.465413	B(iii)			440.249	291.195	forward	2.55937e-05	1.10395e-05	1.49385	0.0204301	0.274249	2.31838	1.21312
940	N-Desmethyltamoxifen	0.458304	B(iii)			335.877	358.222	forward	8.68986e-07	6.52375e-07	1.67206	0.0368713	0.344451	1.33203	0.413632
945	Lutein	0.455557	B(iii)			671.328	568.421	forward	1.16582e-05	3.34383e-05	1.86365	0.00483757	0.172073	0.348649	-1.52015
947	Mizolastine	0.452846	B(iii)			249.188	217.107	forward	1.40609e-05	1.20869e-05	1.68512	0.0259639	0.298929	1.16332	0.218245
950	(3beta,22E,24R)-5,8-Epidioxy-23-methylergosta-6,22-dien-3-ol	0.44606	B(iii)			682.812	443.352	forward	2.94841e-06	1.59587e-06	1.84969	0.00685868	0.185934	1.84752	0.885593
957	Dethiobiotin	0.437594	B(iii)			58.9892	215.139	forward	6.70793e-06	4.56466e-06	1.87423	0.00268171	0.150361	1.46954	0.555361
986	Glucose 1-phosphate	0.411663	B(iii)			48.9574	259.023	forward	6.24751e-05	8.64314e-05	1.65928	0.0451059	0.372652	0.722828	-0.468276
1000	Isoleucyl-Lysine	0.396414	B(iii)			70.1697	260.197	forward	7.89622e-06	3.15087e-06	1.90128	0.000592648	0.104775	2.50604	1.32541
1023	Carvyl propionate	0.380033	B(iii)			670.716	209.154	forward	0.000126141	0.000204441	1.64359	0.0497034	0.388729	0.617005	-0.696645
1029	(Â±)-2-Hydroxy-3-(2-hydroxyphenyl)propanoic acid	0.375624	B(iii)			44.5433	183.061	forward	2.94712e-05	1.07891e-05	1.43702	0.0376404	0.347393	2.73157	1.44973
1032	Leucyl-Serine	0.371155	B(iii)			75.5902	219.134	forward	7.49585e-06	3.4947e-06	1.91574	0.00137221	0.122745	2.14492	1.10092
1043	Hydroxyanigorufone	0.364039	B(iii)			186.893	289.082	forward	4.37072e-06	2.76927e-06	1.75469	0.0166917	0.25405	1.57829	0.658365
1062	Itaconic acid	0.348843	B(iii)			47.8112	129.018	forward	9.16139e-05	6.19275e-05	1.69109	0.0221	0.282279	1.47937	0.564985
1069	Baptifoline	0.345044	B(iii)			308.213	261.159	forward	0.00516878	0.00778185	1.59909	0.0357628	0.340081	0.664209	-0.590291
1071	N-Isobutyl-2,4,8,10,12-tetradecapentaenamide	0.341184	B(iii)			75.3286	274.212	forward	4.2121e-06	1.22892e-06	1.22388	0.0288256	0.30929	3.42749	1.77715
1108	2-Hydroxycinnamic acid	0.317321	B(iii)			79.0848	165.051	forward	3.22774e-05	2.00562e-05	1.77022	0.00899622	0.202724	1.60935	0.686475
1112	Artonin T	0.315408	B(iii)			273.435	451.171	forward	4.67852e-06	2.96261e-06	1.62478	0.0412808	0.360409	1.57919	0.659185
1113	Aflatoxin ExB2	0.314598	B(iii)			235.439	359.11	forward	1.98606e-06	9.53305e-07	1.53988	0.030851	0.318672	2.08334	1.0589
1121	cis-Sinapic acid	0.306352	B(iii)			42.7948	225.072	forward	0.000155597	7.02438e-05	1.66968	0.00696714	0.186861	2.2151	1.14737
1133			B(ii)			38.7425	146.045	forward	0.000625847	0.000540309	1.85569	0.00408477	0.166559	1.15831	0.212024
1135			B(ii)			40.9977	104.034	forward	9.24462e-05	0.000118051	1.84481	0.00472644	0.171349	0.783103	-0.352726
1136			B(ii)			42.8788	175.119	forward	0.000832174	0.00142349	1.89117	0.0033679	0.159566	0.584602	-0.774474
1137			B(ii)			186.102	164.071	forward	0.000531994	0.000387104	1.76074	0.0416616	0.36169	1.37429	0.458689
1148			B(iii)			447.548	289.18	forward	2.75224e-05	1.62737e-05	1.60092	0.0401081	0.356373	1.69122	0.758068
1152			B(iii)			188.506	218.103	forward	1.28378e-05	8.34568e-06	1.78885	0.00760933	0.191968	1.53826	0.621296
1160			B(iii)			548.746	277.216	forward	0.00012796	8.81638e-05	1.56912	0.0378092	0.348029	1.45139	0.537437
1170			B(iii)			542.829	480.308	forward	1.14444e-06	2.38916e-06	1.69718	0.043901	0.36894	0.479012	-1.06187
1178						547.51	539.32		4.23792e-06	7.12695e-06	1.77876	0.0203888	0.274051	0.594634	-0.749927
1180						233.591	455.115		0.000116382	8.69965e-05	1.85289	0.00522491	0.174577	1.33778	0.419843
1188						799.144	176.139		2.32646e-05	4.98545e-05	1.94187	0.00039323	0.100037	0.46665	-1.09959
1192						244.339	292.139		1.3957e-06	1.07524e-06	1.73189	0.0196847	0.270611	1.29803	0.376325
1203						205.543	311.074		5.41074e-06	3.7415e-06	1.57317	0.0472138	0.380117	1.44614	0.532208
1210						590.531	306.279		6.48285e-06	4.498e-06	1.81802	0.00844104	0.197746	1.44127	0.527344
1216						220.753	159.092		1.14236e-05	4.96702e-06	1.88405	0.00196895	0.136383	2.2999	1.20157
1251						274.683	471.184		2.74252e-06	1.00543e-06	1.72136	0.00731846	0.189732	2.7277	1.44769
1265						565.322	322.274		8.33902e-06	1.15704e-05	1.82226	0.00873287	0.200385	0.720721	-0.472488
1313						695.051	293.284		1.33881e-05	9.66714e-06	1.85612	0.00339245	0.159843	1.38491	0.469793
1318						214.555	448.194		4.4669e-06	3.25305e-06	1.89988	0.00133306	0.121949	1.37314	0.45748
1346						40.5632	155.043		9.33858e-05	0.000444996	1.93391	0.0251802	0.295823	0.209858	-2.25252
1350						492.981	457.232		2.62132e-06	4.87138e-06	1.74185	0.041015	0.359507	0.538107	-0.894034
1358						395.722	216.159		3.74863e-06	1.88906e-06	1.7103	0.0361918	0.341791	1.9844	0.9887
1373						602.283	188.128		1.75224e-05	3.29441e-05	1.92752	0.00126231	0.120416	0.531881	-0.910825
1377						632.266	340.321		2.59961e-06	4.43898e-06	1.66101	0.0440504	0.369407	0.585633	-0.771932
1379						685.333	828.604		6.58955e-07	4.30907e-06	1.75451	0.000716995	0.107748	0.152923	-2.70912
1394						339.356	446.239		3.15138e-06	2.01239e-06	1.79251	0.0104624	0.214353	1.56599	0.647077
1420						639.252	860.666		3.22069e-05	2.53351e-05	1.57539	0.0482885	0.383896	1.27124	0.346231
1425						56.8219	210.061		1.7527e-05	9.47425e-06	1.75563	0.0118753	0.22442	1.84996	0.887494
1503						574.682	638.39		2.5226e-06	5.03101e-06	1.7713	0.0166084	0.253539	0.50141	-0.995936
1548						663.769	407.294		1.41037e-06	8.97316e-07	1.90462	0.0010034	0.114872	1.57177	0.65239
1561						42.8126	325.023		2.9133e-05	1.00635e-05	1.67906	0.0190398	0.267319	2.89493	1.53353
1562						191.073	272.16		2.00866e-06	1.3755e-08	1.96217	0.00646608	0.182405	146.031	7.19013
1572						315.25	468.244		3.95363e-06	9.68219e-07	1.77051	0.00717623	0.188593	4.08341	2.02977
1592						672.544	244.191		0.000125443	0.000201254	1.6598	0.0392402	0.353292	0.623308	-0.681984
1599						308.094	378.238		1.73803e-06	2.68656e-06	1.60148	0.0337667	0.331804	0.646933	-0.628311
1636						241.926	452.176		2.26644e-06	2.57775e-07	1.92218	0.0286868	0.30882	8.79231	3.13624
1640						273.281	486.208		8.16907e-06	5.2279e-06	1.75654	0.00729419	0.18954	1.56259	0.64394
1652						382.878	360.238		4.66786e-06	2.63143e-06	1.79446	0.00910738	0.203687	1.77389	0.826914
1662						356.033	212.164		1.72523e-05	2.07533e-05	1.67915	0.0321903	0.324867	0.831303	-0.266553
1679						618.561	184.17		9.4681e-06	6.6473e-06	1.55226	0.0356395	0.339585	1.42435	0.510306
1688						429.526	381.225		7.83283e-06	2.83307e-06	1.80798	0.0192953	0.26864	2.76479	1.46717
1697						315.289	344.243		4.89157e-06	2.62333e-06	1.87191	0.0444308	0.370588	1.86465	0.898902
1704						317.55	476.249		1.45843e-06	7.8056e-07	1.81029	0.00819091	0.196097	1.86844	0.901835
1708						569.914	172.133		1.67612e-05	2.38434e-05	1.70482	0.0272027	0.303594	0.702972	-0.50846
1711						296.361	494.26		1.10947e-06	6.93569e-07	1.67875	0.0338691	0.332242	1.59965	0.677754
1721						353.741	268.188		6.51331e-07	1.2525e-06	1.5846	0.0375939	0.347217	0.520025	-0.943347
1723						250.096	266.16		3.05537e-06	1.85899e-06	1.48113	0.0364583	0.342841	1.64357	0.71683
1728						539.157	315.193		3.36787e-06	2.0403e-06	1.77372	0.00841282	0.197563	1.65067	0.723054
1798				D-Glycerate	11.5154	5.55575	107.086		5.44738e-06	3.33539e-06	1.71306	0.0195484	0.269927	1.63321	0.70771
1819						8.76434	84.0448		7.07495e-05	3.64023e-05	1.9186	0.00130702	0.1214	1.94354	0.95869
1865						11.186	132.958		7.87154e-06	3.16096e-06	1.71537	0.0159042	0.249086	2.49024	1.31628
1920						14.9726	171.989		3.02698e-05	5.26348e-05	1.69232	0.0224657	0.284007	0.57509	-0.798139
1963						28.5844	210.993		1.09416e-06	5.90344e-07	1.728	0.0166088	0.253541	1.85343	0.8902
2050			D	Pahutoxin	-16.2171	34.8156	437.069		1.59722e-06	2.67638e-06	1.82566	0.0152919	0.245023	0.596783	-0.744723
2102						40.4993	94.0455		5.19394e-05	2.80515e-05	1.58389	0.0326829	0.327075	1.85157	0.888752
2106						40.5312	150.014		3.28929e-05	6.68285e-05	1.94797	0.000130089	0.0786539	0.492199	-1.02269
2107			D	Trospium chloride	24.7705	40.5431	428.982		9.66909e-06	4.14048e-06	1.79703	0.00449971	0.169783	2.33526	1.22358
2108						40.5433	79.9902		1.13235e-05	7.82958e-06	1.6131	0.0452999	0.373238	1.44625	0.532314
2109						40.5502	177.025		9.19594e-05	0.000545109	1.9492	0.0143396	0.239009	0.168699	-2.56748
2110						40.5502	426.984		6.00687e-05	2.81327e-05	1.73963	0.00561472	0.177216	2.13519	1.09436
2113						40.564	192.999		6.69051e-05	0.000201691	1.877	0.00955493	0.20742	0.33172	-1.59196
2114						40.5785	158.922		6.11782e-05	3.54543e-05	1.7194	0.0115697	0.222334	1.72555	0.787058
2115						40.587	82.5375		5.32237e-05	2.47164e-05	1.75619	0.00603313	0.17977	2.15338	1.1066
2117						40.587	361.956		9.88747e-06	1.21729e-06	1.86347	0.00292782	0.154027	8.12252	3.02193
2118						40.5941	345.982		1.93469e-05	8.85287e-06	1.76626	0.0265992	0.301358	2.18538	1.12789
2121						40.7381	249.001		6.07558e-05	3.87132e-05	1.6091	0.0318772	0.323445	1.56938	0.650195
2122						40.7388	136.94		0.000519577	0.000208444	1.86676	0.00213263	0.140145	2.49265	1.31768
2123						40.9434	346.978		3.23126e-05	1.41097e-05	1.87044	0.00109616	0.116601	2.29009	1.1954
2124						40.9434	390.016		5.04894e-06	2.17325e-06	1.5865	0.0427671	0.365328	2.32322	1.21613
2125						40.9458	248.004		4.41717e-05	2.76994e-05	1.54991	0.0345182	0.334984	1.59468	0.67327
2126						40.9656	268.998		0.00102371	0.00189618	1.90851	0.00234431	0.144474	0.539877	-0.889296
2127						41.0551	83.5363		6.1209e-06	1.75847e-06	1.62846	0.00617306	0.180561	3.48081	1.79942
2128						41.2092	270.002		5.5585e-05	0.000112552	1.93589	0.000798599	0.109932	0.493859	-1.01783
2131						41.5548	344.981		0.000191474	7.13143e-05	1.81093	0.00309876	0.156318	2.68493	1.42488
2133						41.6317	263.978		2.33909e-05	7.4452e-06	1.80816	0.00226371	0.142891	3.14174	1.65156
2135						41.6317	486.993		5.38605e-06	1.45641e-06	1.74268	0.0299747	0.314459	3.69817	1.88681
2136						41.6395	264.975		4.76747e-05	1.68307e-05	1.7986	0.0027236	0.151019	2.8326	1.50213
2137						41.6525	262.978		0.000259168	4.22638e-05	1.64455	0.00438484	0.16894	6.13216	2.61639
2138						41.6654	183.011		0.000114423	6.3138e-05	1.80686	0.00946272	0.206668	1.81226	0.857794
2141						41.6908	174.896		1.30075e-05	4.42508e-06	1.82688	0.00229518	0.143518	2.9395	1.55557
2142						41.7233	191.04		1.37216e-05	4.47435e-05	1.92344	0.000166429	0.084551	0.306672	-1.70523
2144						41.7334	84.9117		3.66899e-06	1.93285e-06	1.7122	0.012972	0.231367	1.89823	0.924654
2145						41.7334	87.0557		3.24105e-06	1.63645e-05	1.77412	0.0119742	0.22508	0.198054	-2.33603
2146						41.7334	404.989		1.0602e-05	2.21867e-06	1.55284	0.00167081	0.129664	4.77851	2.25656
2148						41.7841	122.964		3.41273e-05	2.44438e-05	1.64432	0.0412355	0.360256	1.39615	0.481455
2153						42.4524	104.992		0.00177861	0.00252763	1.90767	0.00142823	0.123824	0.703668	-0.507033
2154						42.7712	309.059		6.6855e-06	1.58646e-06	1.74012	0.0105503	0.214983	4.21409	2.07522
2156						42.7769	226.073		1.37832e-05	7.36778e-06	1.74064	0.0195425	0.269897	1.87074	0.903609
2157						42.7948	227.069		1.64479e-05	9.83841e-06	1.73729	0.011111	0.219067	1.6718	0.741406
2163						42.89	166.052		0.000202898	7.12351e-05	1.8586	0.00150067	0.12554	2.84829	1.5101
2164						42.9176	110.071		1.08403e-05	1.69015e-05	1.67604	0.0294553	0.311898	0.641383	-0.640741
2168			D	Monodehydroascorbate	-7.53777	43.4929	176.122		4.34191e-05	7.946e-05	1.89085	0.00217254	0.141004	0.546428	-0.871897
2170						43.9721	125.025		8.22142e-06	4.58893e-06	1.63085	0.0287493	0.309032	1.79158	0.841231
2192						47.4007	426.116		2.15633e-05	1.36266e-05	1.74814	0.0145613	0.240154	1.58244	0.662153
2211						49.5581	265.014		1.06851e-06	3.55089e-07	1.52368	0.0274714	0.304569	3.00914	1.58935
2222						49.8207	275.046		1.55065e-06	4.90866e-07	1.88124	0.00355392	0.16159	3.15901	1.65947
2256						51.6743	190.999		7.45252e-06	5.30071e-06	1.62938	0.0473365	0.380553	1.40595	0.491543
2266						52.2265	259.081		8.07398e-06	5.67059e-06	1.86761	0.0361248	0.341525	1.42383	0.509781
2269						52.306	190.163		8.57804e-06	4.49243e-06	1.64071	0.0235641	0.288998	1.90944	0.933152
2275						52.612	361.153		0.000132882	8.49963e-05	1.96125	2.61948e-06	0.0239559	1.56339	0.644675
2276						52.612	366.108		5.31339e-05	4.3864e-05	1.62281	0.040894	0.359093	1.21133	0.276594
2278						52.7998	206.055		6.37783e-06	1.52975e-05	1.88297	0.000746272	0.108331	0.416919	-1.26216
2296			D	Methylphosphote	-10.0295	55.6461	97.0287		0.000145674	9.76528e-05	1.67042	0.0366401	0.343552	1.49176	0.577013
2297						55.6461	131.09		4.44417e-05	1.6685e-05	1.88128	0.00345467	0.160531	2.66357	1.41336
2298						55.6461	382.083		1.70117e-05	8.44924e-06	1.61434	0.0409204	0.359184	2.0134	1.00964
2299						55.6663	383.077		7.86475e-06	4.0632e-06	1.65089	0.0301399	0.315263	1.9356	0.952783
2307						56.3433	85.0288		0.000126059	8.44006e-05	1.92662	0.000264009	0.0938621	1.49357	0.578769
2316						58.0185	230.99		3.51973e-06	1.07839e-06	1.58198	0.0471193	0.37978	3.26388	1.70659
2354						68.2689	72.7383		3.52183e-07	7.28629e-07	1.50614	0.0420263	0.362903	0.483351	-1.04886
2355						68.3492	221.05		6.96633e-06	3.55359e-06	1.52857	0.0298555	0.313875	1.96036	0.971121
2367			D	Demethylbellidifolin	-23.8357	69.0334	261.2		4.7363e-07	2.02307e-07	1.80414	0.0192191	0.268248	2.34114	1.22721
2379						69.7862	210.061		1.23178e-05	8.0046e-06	1.79891	0.00640066	0.181789	1.53884	0.621847
2391						70.9262	131.089		9.12462e-05	3.05173e-05	1.88081	0.00800042	0.194792	2.98999	1.58014
2401						71.6652	84.0812		9.52655e-05	3.71331e-05	1.86643	0.0074606	0.19084	2.56552	1.35925
2419						73.6573	94.0655		3.94387e-06	2.91856e-06	1.61959	0.0406798	0.358358	1.35131	0.434356
2429						74.5069	539.131		1.4391e-06	8.03826e-07	1.68788	0.0265645	0.301227	1.79032	0.840217
2431						75.0881	168.065		4.55394e-06	1.84622e-06	1.86157	0.0112033	0.219738	2.46663	1.30254
2437						76.4381	131.101		1.62718e-05	2.90286e-05	1.68904	0.0443401	0.370308	0.560545	-0.835099
2443						77.8336	112.087		3.31708e-05	5.3933e-05	1.69709	0.0382015	0.349495	0.615037	-0.701256
2481						80.3185	237.977		1.09848e-06	1.75237e-06	1.69364	0.0355062	0.339047	0.626853	-0.673802
2495						82.4432	93.0451		3.41031e-06	2.19524e-06	1.6472	0.0356658	0.339691	1.5535	0.635523
2496						82.4432	217.166		2.65964e-06	6.23536e-07	1.91479	0.00397106	0.165583	4.26542	2.09269
2498						82.5768	179.084		1.76493e-06	2.74109e-06	1.74576	0.0178141	0.260661	0.643879	-0.635139
2503						82.8188	214.141		3.48611e-06	5.61754e-06	1.72575	0.0218509	0.281081	0.620576	-0.68832
2505			D	L-dopachromate	23.2474	83.3338	193.163		6.86156e-06	9.82283e-06	1.65968	0.0388006	0.3517	0.698532	-0.517601
2508						83.4399	192.159		8.69289e-05	0.000117403	1.65142	0.0364687	0.342881	0.740429	-0.433567
2523						87.1563	248.113		7.79728e-07	2.4948e-07	1.69806	0.00393376	0.165253	3.12541	1.64405
2531			D	N-(3,5-Dichlorophenyl)succinimide	-19.8796	88.5169	245.077		6.5675e-07	9.90409e-07	1.73288	0.0271136	0.303268	0.663111	-0.592679
2533			D	D-Glucosamine 6-phosphate	7.78528	88.8639	260.16		1.23046e-05	5.36053e-06	1.6061	0.0331163	0.328987	2.29541	1.19875
2552						93.2383	231.084		7.20707e-07	1.79456e-05	1.95025	0.0228152	0.285628	0.0401607	-4.63807
2562			D	N-Formyl-L-aspartate	21.5264	95.6339	162.124		5.93104e-05	0.000114688	1.66304	0.0478977	0.382533	0.517147	-0.951354
2570						97.0375	112.087		5.12494e-06	9.03471e-06	1.66085	0.0290997	0.310209	0.567251	-0.817942
2571			D	5-Tetrazolyl-glycine	11.8832	97.364	144.113		1.16383e-05	2.34444e-05	1.57835	0.0372584	0.345941	0.496421	-1.01036
2573						97.6447	280.206		1.02519e-06	1.41159e-06	1.62523	0.0389879	0.352381	0.726271	-0.461419
2600						106.462	127.075		1.70799e-05	1.06058e-05	1.89418	0.00177769	0.131963	1.61043	0.687449
2629						112.462	189.123		2.09971e-06	3.16979e-06	1.72663	0.0240495	0.29111	0.662413	-0.594198
2646						116.448	275.076		2.91425e-06	9.5277e-07	1.53281	0.0296659	0.312942	3.05871	1.61292
2665						124.453	128.071		2.69775e-05	1.87254e-05	1.67021	0.0234385	0.288442	1.44069	0.526758
2672						126.912	221.092		3.5963e-06	2.19512e-06	1.85928	0.00515377	0.174122	1.63831	0.712212
2674			D	Endothal-disodium	4.04565	126.915	231.134		1.09178e-06	4.3354e-07	1.59094	0.0442692	0.370088	2.51829	1.33244
2697						132.879	219.181		1.15373e-06	6.02546e-07	1.86634	0.00424574	0.16787	1.91476	0.937165
2752			D	Pyruvate	22.5451	156.385	89.0714		3.47619e-06	3.11576e-06	1.77139	0.0481432	0.383391	1.11568	0.157924
2767						161.919	127.075		1.6363e-05	4.28634e-05	1.77947	0.0321908	0.32487	0.381747	-1.38931
2775						164.139	209.982		7.15694e-06	5.61248e-06	1.65475	0.0388068	0.351723	1.27518	0.350704
2838						176.63	277.975		6.95636e-07	9.12983e-07	1.60046	0.0366707	0.343671	0.761938	-0.392255
2847						177.085	265.008		8.40205e-07	5.75352e-07	1.84253	0.00680515	0.185469	1.46033	0.546296
2864						177.492	270.097		8.18681e-06	5.80301e-06	1.70168	0.0191876	0.268086	1.41079	0.4965
2940						185.921	365.105		2.34519e-06	1.54237e-06	1.75801	0.0217219	0.280455	1.52051	0.604552
2942						186.246	121.084		4.25756e-05	2.94364e-05	1.83096	0.00379275	0.16396	1.44636	0.532427
2946						186.626	167.089		0.000134003	9.06394e-05	1.83504	0.00533338	0.175322	1.47842	0.564052
2948			D	Aminomalote	-21.9253	186.764	120.081		0.000546853	0.000376162	1.79529	0.0058603	0.178751	1.45377	0.539799
2957						187.778	327.068		1.02988e-06	1.09207e-07	1.66806	0.000836504	0.110991	9.43053	3.23734
2963						189.083	144.618		1.15354e-05	9.15776e-06	1.70802	0.0195833	0.270103	1.25963	0.333002
2964						189.149	588.927		1.07408e-06	5.00403e-07	1.7699	0.00462519	0.170665	2.14643	1.10194
2989			D	D-Glucono-1,5-lactone 6-phosphate	5.79527	191.495	259.129		1.42771e-06	8.12257e-07	1.71029	0.00810136	0.195489	1.75771	0.813697
2993						191.843	248.113		1.55584e-06	1.32111e-06	1.84574	0.00458937	0.170418	1.17768	0.235951
3007						196.117	111.092		1.4288e-05	9.37546e-06	1.75388	0.0112653	0.220185	1.52398	0.607846
3009						196.903	349.073		1.37466e-06	7.43392e-07	1.72085	0.0182635	0.263166	1.84917	0.886881
3011						199.5	416.119		8.17833e-07	3.90271e-07	1.59705	0.0257036	0.297911	2.09555	1.06733
3018						201.101	221.092		8.8292e-07	3.25989e-07	1.72865	0.00476232	0.171586	2.70844	1.43746
3087						216.339	297.095		6.32493e-07	2.2824e-07	1.51043	0.0409797	0.359386	2.77118	1.4705
3096						220.257	200.128		9.5502e-07	1.36634e-06	1.79068	0.0119476	0.224903	0.698964	-0.51671
3099						220.848	132.081		7.52851e-06	3.48879e-06	1.90881	0.00136052	0.122511	2.15792	1.10964
3101						221.271	499.229		3.58579e-07	1.78913e-07	1.61075	0.0278378	0.305877	2.00421	1.00303
3109			D	DTP	-17.8168	223.704	286.128		1.73994e-06	5.17547e-07	1.94545	1.25053e-05	0.0345367	3.3619	1.74928
3132						228.689	397.11		6.17764e-07	1.08946e-07	1.59698	0.0040912	0.166613	5.67037	2.50344
3148						232.405	379.252		4.10617e-07	9.903e-08	1.83788	0.00182132	0.132844	4.14639	2.05185
3152						233.083	402.234		1.18894e-06	9.2524e-07	1.87909	0.00328181	0.158571	1.28501	0.36178
3162						234.661	212.092		5.42326e-07	4.49027e-07	1.72117	0.0188188	0.266159	1.20778	0.272359
3167						237.232	458.223		1.05804e-06	2.22777e-06	1.76328	0.0274863	0.304623	0.474935	-1.0742
3180						242.193	139.075		1.08786e-05	1.01955e-05	1.72914	0.0199932	0.272138	1.067	0.0935613
3188						244.361	191.107		1.35486e-06	8.92036e-07	1.78555	0.013629	0.235167	1.51884	0.602972
3203			D	Pyridoxal phosphate	-9.11443	251.49	248.147		0.000376043	0.000531862	1.71108	0.0123168	0.227314	0.707032	-0.500152
3206						251.535	145.084		3.71385e-06	5.30865e-06	1.56872	0.0402752	0.356956	0.699585	-0.515429
3207						251.538	143.073		7.13326e-06	9.58407e-06	1.77162	0.00939929	0.206147	0.744283	-0.426077
3215			D	Phosphophosphite	12.3385	254.466	276.144		1.12376e-06	7.66715e-07	1.63632	0.0489435	0.386153	1.46568	0.551569
3234						259.935	366.285		2.4808e-06	1.3292e-06	1.7899	0.00821616	0.196267	1.86639	0.900251
3263						265.134	387.163		1.33743e-06	7.85073e-07	1.6347	0.0462907	0.376794	1.70357	0.768565
3269						267.135	461.2		4.63763e-07	8.17342e-08	1.86852	0.000274588	0.0945463	5.67404	2.50438
3278						268.508	258.134		8.33572e-07	1.72803e-07	1.4509	0.00869527	0.200044	4.82382	2.27018
3279						268.53	207.138		4.20607e-06	3.1072e-06	1.85032	0.00566413	0.177534	1.35365	0.436857
3285						270.606	188.128		5.73673e-05	9.79807e-05	1.85124	0.00557055	0.176929	0.585496	-0.772268
3286						270.701	189.131		4.93689e-06	7.94733e-06	1.80416	0.00817721	0.196004	0.621201	-0.686869
3302						273.118	378.176		1.04768e-06	6.485e-07	1.74995	0.0324846	0.326191	1.61554	0.692013
3303						273.136	470.185		3.06498e-06	2.13803e-06	1.76104	0.0146181	0.240444	1.43355	0.519594
3307			D	Dideoxycytidine 5'-Triphosphate	22.5136	273.865	452.175		1.25978e-06	6.92444e-07	1.74846	0.00966715	0.208321	1.81932	0.863401
3331			D	Chloramphenicol succite	19.8654	279.131	424.218		1.26097e-06	8.7858e-07	1.73324	0.0127293	0.229898	1.43523	0.521287
3332						279.163	429.173		1.42079e-06	8.93494e-07	1.66867	0.0428302	0.365532	1.59015	0.669162
3335						279.405	474.212		2.77051e-07	2.09792e-07	1.80006	0.0114175	0.221269	1.3206	0.40119
3337						280.289	170.057		7.03104e-06	3.93978e-06	1.87746	0.00423264	0.167766	1.78463	0.835623
3342			D	Oxaloacetate	-21.681	281.177	133.076		1.52542e-06	1.2446e-06	1.87039	0.00230282	0.143668	1.22564	0.293531
3343			D	Aminosalicylate sodium anhydrous	20.9016	281.25	176.128		3.25886e-06	6.19009e-06	1.86119	0.00678731	0.185313	0.526464	-0.925593
3344						281.466	413.12		1.02767e-07	2.58216e-07	1.64507	0.0261951	0.299822	0.397989	-1.3292
3345						281.498	475.216		7.98853e-07	1.91657e-07	1.60674	0.00463472	0.170731	4.16814	2.05941
3364			D	cis-(Homo)3-aconitate	-19.6001	286.879	217.191		3.04389e-06	7.95912e-06	1.54133	0.0241318	0.291462	0.382441	-1.38669
3367						287.514	172.133		6.76937e-05	0.000157646	1.78579	0.0298458	0.313828	0.429404	-1.21959
3370						288.784	360.238		1.24131e-06	7.94837e-07	1.66151	0.0265335	0.301111	1.56172	0.643133
3371						288.827	418.171		8.58068e-07	1.56802e-07	1.70008	0.00616869	0.180537	5.4723	2.45215
3374						289.954	412.254		3.24416e-07	1.13689e-07	1.768	0.00578342	0.178281	2.85354	1.51275
3439			D	N3-Fumaroyl-(S)-2,3-diaminopropanoate	17.5135	304.467	203.176		1.10187e-06	1.90478e-06	1.94423	0.00033139	0.0975891	0.578478	-0.789667
3453						308.083	173.136		1.70848e-05	3.41912e-05	1.7068	0.0148344	0.241901	0.499684	-1.00091
3457						308.085	172.133		0.0002181	0.000424105	1.79251	0.0110391	0.21854	0.514258	-0.959434
3458						308.086	174.091		7.73102e-06	1.06368e-05	1.68787	0.0221901	0.282707	0.726819	-0.460331
3459			D	p-Benzoquinone	-6.51905	308.09	109.101		4.27705e-05	8.14911e-05	1.78165	0.013435	0.234072	0.524849	-0.930027
3460						308.094	115.054		4.92535e-06	7.1551e-06	1.75562	0.00932685	0.205545	0.688369	-0.538746
3461						308.094	142.065		1.2755e-05	2.07833e-05	1.71428	0.0171303	0.256696	0.613714	-0.704363
3462						308.094	159.1		3.34315e-06	5.08409e-06	1.85182	0.00420253	0.167526	0.657571	-0.604781
3464						308.144	117.057		3.70882e-06	6.25534e-06	1.71931	0.0122152	0.22666	0.592905	-0.754127
3465			D	4-Dodecylbenzenesulfonic acid Na salt	15.0714	308.144	350.497		1.09277e-06	1.7383e-06	1.72986	0.0115692	0.22233	0.62864	-0.669695
3467						308.171	262.162		0.000853523	0.00129601	1.61313	0.0347389	0.335903	0.65858	-0.60257
3468						308.231	203.089		0.000235471	0.000381376	1.73181	0.014256	0.238571	0.617427	-0.69566
3470						308.291	260.88		4.00174e-06	6.10411e-06	1.57472	0.0437994	0.368621	0.655581	-0.609153
3471						308.308	263.166		4.94153e-05	7.65265e-05	1.68602	0.0231835	0.287303	0.645727	-0.631003
3475			D	Prothiofos	16.8927	310.423	346.259		2.44344e-06	1.21113e-06	1.74265	0.0228762	0.285908	2.01749	1.01256
3477						310.543	430.301		1.55369e-07	6.55466e-07	1.84872	0.0222758	0.283113	0.237036	-2.07682
3481						311.758	287.149		1.16901e-06	5.5264e-07	1.66187	0.0438961	0.368925	2.11533	1.08088
3483			D	Ferimol	10.1381	312.833	332.207		6.02801e-07	4.15595e-07	1.65254	0.0234526	0.288505	1.45045	0.536504
3490						313.025	444.223		9.66454e-07	2.02014e-07	1.90168	0.00272228	0.150998	4.78409	2.25824
3493						313.555	497.2		4.45612e-07	1.69161e-07	1.79268	0.00378023	0.163842	2.63424	1.39739
3496						314.049	474.233		4.41805e-07	7.68136e-08	1.93092	0.000670365	0.10673	5.75165	2.52397
3497						314.075	518.26		1.02092e-06	7.39061e-07	1.74354	0.0194518	0.269438	1.38137	0.466102
3502			D	TG(18:3(6Z,9Z,12Z)/22:6(4Z,7Z,10Z,13Z,16Z,19Z)/22:6(4Z,7Z,10Z,13Z,16Z,19Z))	16.798	315.302	974.501		7.9416e-07	5.04343e-07	1.68771	0.0221811	0.282665	1.57464	0.655025
3506						317.675	481.205		7.79579e-07	4.96215e-07	1.72819	0.0170792	0.256392	1.57105	0.651731
3508						317.679	288.18		1.1659e-06	8.01767e-07	1.78793	0.0159016	0.24907	1.45416	0.540188
3509			D	6-Mercaptopurine ribonucleoside triphosphate	-14.9987	317.681	525.231		9.54458e-07	6.56387e-07	1.87926	0.00525529	0.174768	1.45411	0.540136
3525						321.281	436.29		6.64363e-07	3.97995e-07	1.76504	0.0120142	0.225345	1.66928	0.739222
3537						321.752	263.128		2.57192e-06	1.56734e-06	1.71201	0.0246313	0.29357	1.64095	0.714532
3549			D	Prothiofos	16.7711	326.928	346.258		3.2193e-06	1.64271e-06	1.80616	0.0100772	0.211507	1.95975	0.970672
3558						328.137	211.133		3.39644e-06	2.85471e-06	1.65467	0.0335409	0.330833	1.18976	0.250676
3559						328.449	203.089		5.05433e-06	1.99243e-05	1.79335	0.00260915	0.149187	0.253677	-1.97894
3578			D	unsym-Bis(4'-chlorophenyl)ethylene	-5.92948	333.473	250.141		1.05824e-06	1.44294e-06	1.74417	0.0216828	0.280264	0.733395	-0.447337
3607						339.295	451.194		1.59701e-06	9.2126e-07	1.74374	0.00887104	0.201623	1.7335	0.793689
3608						339.325	183.149		4.47594e-05	3.3596e-05	1.63134	0.0360055	0.341051	1.33228	0.413901
3646						347.28	410.166		2.34237e-06	2.11522e-06	1.73184	0.0199305	0.27183	1.10739	0.14716
3649						347.514	267.159		1.4452e-06	1.00892e-06	1.8446	0.00461106	0.170568	1.43243	0.51846
3661			D	3-Hydroxy-2-methylpyridine-4,5-dicarboxylate	-17.3291	350.232	198.149		9.19128e-06	3.09555e-05	1.88247	0.000293423	0.0956633	0.296919	-1.75186
3697						358.14	261.16		4.08319e-06	9.28416e-06	1.73582	0.0145785	0.240242	0.439802	-1.18507
3706			D	TG(15:0/22:4(7Z,10Z,13Z,16Z)/o-18:0)	21.5457	360.802	884.507		5.68082e-07	3.52237e-07	1.73867	0.0201194	0.272753	1.61279	0.689555
3717						366.67	381.225		5.76775e-06	2.91327e-06	1.57941	0.0249715	0.294974	1.97982	0.98537
3719						366.96	360.238		3.09726e-06	1.78096e-06	1.88141	0.00184349	0.133281	1.73909	0.798336
3722			D	CGH 2466	5.6976	367.955	323.222		3.64029e-06	1.36995e-06	1.83567	0.00636429	0.181597	2.65723	1.40993
3727						368.084	368.272		5.90867e-07	3.62535e-07	1.57058	0.0420268	0.362905	1.62982	0.704713
3776						369.284	292.175		1.62543e-06	1.47539e-06	1.61686	0.0369409	0.34472	1.1017	0.139726
3778			D	Coenzyme F420-0	4.68829	369.374	516.374		4.10948e-06	4.56352e-06	1.79475	0.0102727	0.212969	0.900507	-0.151191
3781			D	5-FU	8.01646	369.489	131.086		3.88698e-06	3.13301e-06	1.75473	0.0183635	0.263713	1.24065	0.311098
3789						370.215	347.262		2.31121e-06	1.36592e-06	1.77612	0.0125905	0.229041	1.69205	0.758776
3790			D	norsertraline	2.34111	370.223	293.211		1.05123e-05	5.39224e-06	1.75771	0.00947549	0.206773	1.94953	0.963126
3791						370.255	275.2		1.15083e-05	6.92902e-06	1.7519	0.015248	0.244724	1.66089	0.731953
3796						370.362	228.196		1.77999e-05	2.2462e-05	1.67055	0.0268573	0.302323	0.792445	-0.335617
3836			D	Flutamide	-11.4722	384.846	277.216		2.88331e-06	1.25351e-06	1.54007	0.0318224	0.323194	2.30019	1.20175
3837						384.852	348.274		1.17828e-05	8.7821e-06	1.59045	0.0406618	0.358296	1.34168	0.424041
3838						384.854	285.17		1.98522e-06	1.54779e-06	1.82334	0.00673013	0.184809	1.28262	0.359089
3848						386.731	367.209		2.24335e-06	9.42867e-07	1.93873	0.00024185	0.0922742	2.37928	1.25053
3849			D	Chlorthiophos	3.68245	387.102	362.253		4.79639e-06	2.24878e-06	1.91668	0.00108101	0.116335	2.13288	1.0928
3862						389.649	358.222		7.59657e-07	4.99801e-07	1.73402	0.0116576	0.222941	1.51992	0.603996
3864						389.675	438.306		1.03095e-06	4.41233e-07	1.73052	0.0169288	0.255491	2.33652	1.22436
3886						394.546	266.172		2.32457e-06	3.03272e-06	1.94081	0.000219763	0.090442	0.766496	-0.38365
3924			D	5-Fluorouridine	4.76367	398.106	263.2		1.61712e-06	1.29971e-06	1.61044	0.0423067	0.363827	1.24422	0.315244
3932						398.114	228.196		3.92131e-05	4.97458e-05	1.74653	0.0252109	0.295946	0.788268	-0.343241
3993			D	3-[(2,6-Dichlorobenzylidene)amino]-6H-dibenzo[b,d]pyran-6-one	12.7173	402.113	369.225		1.8924e-06	7.8835e-07	1.78678	0.0203169	0.273707	2.40046	1.26331
3996						402.959	360.201		9.63032e-07	7.41808e-07	1.85831	0.00513575	0.174005	1.29822	0.376539
4006						407.505	311.221		3.97204e-06	2.59203e-06	1.60258	0.0356381	0.33958	1.5324	0.615797
4028			D	2-(alpha-D-Mannosyl)-3-phosphoglycerate	-19.0394	411.033	349.198		8.17846e-06	4.78125e-06	1.72908	0.0135263	0.23459	1.71053	0.774442
4029						411.314	399.238		1.42947e-06	1.08556e-06	1.59596	0.0435331	0.367781	1.31681	0.397043
4032						412.647	360.274		1.7495e-05	8.78334e-06	1.87875	0.00263275	0.149574	1.99183	0.994098
4033						412.659	275.201		1.2967e-05	7.14682e-06	1.93063	0.000396988	0.100164	1.81437	0.85947
4034			D	3,4,5-trihydroxy-6-{[2-(2,3,4-trihydroxyphenyl)acetyl]oxy}oxane-2-carboxylic acid	-1.54153	412.659	361.278		3.09734e-06	1.64015e-06	1.86645	0.00358087	0.161869	1.88845	0.917204
4045						416.284	533.307		6.23946e-07	1.15312e-06	1.68236	0.0206373	0.275229	0.541093	-0.886051
4054						418.635	366.196		2.51028e-06	1.32345e-06	1.91521	0.00129512	0.121143	1.89677	0.923543
4057						418.688	381.167		1.27912e-06	7.57452e-07	1.70993	0.041424	0.360893	1.68871	0.755926
4067						419.896	184.206		2.45064e-06	1.91457e-06	1.77549	0.01725	0.257404	1.27999	0.356136
4078						422.282	228.195		0.000118991	0.000178992	1.56728	0.0450275	0.372415	0.664785	-0.589041
4088						425.808	438.306		8.32805e-07	6.11146e-07	1.8631	0.0023746	0.14505	1.36269	0.446462
4094						428.324	307.19		7.72338e-06	4.86676e-06	1.60885	0.027058	0.303064	1.58697	0.666271
4095			D	Isosorbide dinitrate	20.5832	428.326	237.148		1.99144e-06	1.20318e-06	1.51884	0.0409105	0.35915	1.65514	0.726956
4102						430.291	227.164		1.43847e-05	7.3703e-06	1.86849	0.000737006	0.108151	1.95171	0.964741
4103						430.732	268.188		6.37761e-07	9.38493e-07	1.69112	0.0233105	0.287872	0.679558	-0.55733
4115						435.467	175.148		4.8829e-05	6.27332e-05	1.91056	0.000667497	0.106663	0.77836	-0.361491
4116			D	N-Amidino-L-aspartate	7.91441	435.467	176.151		4.84524e-06	6.09848e-06	1.60845	0.0472878	0.380381	0.794499	-0.331883
4118						435.486	228.195		0.00139181	0.00178729	1.92205	0.000429326	0.10118	0.778727	-0.36081
4119						435.486	230.202		9.05035e-06	1.10592e-05	1.76947	0.0161711	0.250801	0.818357	-0.289198
4121			D	p-Benzoquinone	-6.68004	435.492	109.101		3.2287e-05	3.83199e-05	1.77762	0.0114957	0.221818	0.842564	-0.247142
4122			D	5,6-Dihydro-5-fluorouracil	5.83305	435.492	133.101		6.18737e-06	7.4293e-06	1.72745	0.0254336	0.296841	0.832834	-0.2639
4123			D	L-Rhamnose	-0.288217	435.492	165.164		9.58798e-06	1.26226e-05	1.81106	0.00839478	0.197446	0.759588	-0.396711
4124						435.492	229.199		0.000195606	0.000252873	1.91928	0.000538376	0.103798	0.773537	-0.370457
4128						435.511	95.0858		4.28414e-05	5.24269e-05	1.89655	0.00145437	0.124305	0.817164	-0.291302
4134						436.708	221.154		2.05727e-06	1.31902e-06	1.8754	0.00143852	0.124015	1.5597	0.641265
4137			D	2-(2,3-dihydroxy-4-methoxyphenyl)-3,5,7-trihydroxy-6-methoxy-4H-chromen-4-one	-11.4394	437.849	363.293		1.82593e-06	1.04294e-06	1.69622	0.0280865	0.306752	1.75074	0.807968
4140			D	Heptachlor epoxide	-9.25521	438.483	390.321		6.09187e-07	2.9661e-07	1.58356	0.0255349	0.297244	2.05383	1.03832
4150			D	6-Deoxy-6-sulfo-D-fructose 1-phosphate	-18.8706	441.505	325.201		8.71977e-06	5.01438e-06	1.73384	0.0100789	0.211521	1.73895	0.79822
4162						447.548	378.285		7.4131e-06	2.71622e-06	1.70549	0.0389588	0.352275	2.7292	1.44848
4163						447.573	307.19		1.62793e-05	9.53132e-06	1.68613	0.0259471	0.298864	1.70798	0.772294
4216						459.514	243.159		3.43672e-06	1.82984e-06	1.84939	0.00894798	0.202302	1.87815	0.909312
4230						465.57	269.175		1.20162e-05	8.87429e-06	1.61507	0.036769	0.344054	1.35405	0.437281
4231						465.575	333.203		4.29018e-05	1.97694e-05	1.72685	0.0291549	0.310396	2.17012	1.11777
4242						467.229	490.301		5.3932e-07	3.64839e-07	1.60131	0.0470473	0.379523	1.47824	0.563882
4251						470.464	243.084		5.88949e-07	7.79684e-07	1.79407	0.00902305	0.202958	0.755369	-0.404747
4253						472.299	309.206		2.41837e-05	1.28069e-05	1.69662	0.0135829	0.234909	1.88834	0.917116
4258						473.464	352.256		2.1362e-06	1.55277e-06	1.63432	0.0357336	0.339964	1.37573	0.460202
4283						477.626	373.121		5.18397e-07	7.26205e-07	1.54724	0.0491189	0.386752	0.713845	-0.486318
4285						477.634	477.366		1.44284e-06	3.61273e-06	1.55367	0.022272	0.283095	0.399377	-1.32418
4287			D	Nitrofurantoin	-1.33183	477.64	239.164		1.64236e-06	1.16114e-06	1.6272	0.0329427	0.328225	1.41443	0.500223
4294						478.793	344.243		1.65515e-05	1.05534e-05	1.63881	0.0372878	0.346053	1.56836	0.649257
4295						478.811	207.138		1.79429e-06	1.30578e-06	1.61648	0.0473293	0.380528	1.37411	0.458501
4296						478.811	426.254		4.99318e-06	2.89388e-06	1.85862	0.0181406	0.262489	1.72543	0.786956
4297						478.812	425.251		2.1973e-05	1.42345e-05	1.55937	0.0386788	0.351255	1.54365	0.626346
4329			D	5-Hydroxydantrolene	21.9638	482.374	331.267		3.30781e-06	2.08221e-06	1.66927	0.0258231	0.29838	1.5886	0.667758
4330			D	Dihydroneopterin phosphate	13.2782	482.382	336.222		4.09545e-06	2.35951e-06	1.59891	0.029742	0.313317	1.73572	0.79553
4392						493.012	486.26		1.74487e-06	2.44594e-06	1.75162	0.0175291	0.259031	0.713373	-0.487272
4404			D	Flutamide	-13.0288	495	277.216		9.28631e-06	6.2758e-06	1.70113	0.0262137	0.299893	1.4797	0.565306
4405						495.321	212.237		1.31801e-05	1.06844e-05	1.65976	0.0363569	0.342442	1.23358	0.302855
4409			D	Prothiofos	17.0428	495.466	346.259		1.78009e-05	1.06843e-05	1.69347	0.0118267	0.224093	1.66609	0.736463
4420			D	5'-Butyrylphosphouridine	24.3529	496.524	395.288		1.11519e-06	6.83379e-07	1.58399	0.0441674	0.369772	1.63188	0.706538
4435			D	Triaziquone	-14.8314	497.664	232.254		1.69422e-05	1.33903e-05	1.75968	0.0148239	0.24183	1.26525	0.339427
4459						499.493	347.327		8.97188e-06	5.41698e-06	1.71927	0.0145889	0.240295	1.65625	0.727922
4514						504.662	422.338		1.32529e-06	7.78752e-07	1.63252	0.0285126	0.308226	1.70181	0.767068
4517						505.925	267.243		8.43103e-06	6.51798e-06	1.83251	0.00697182	0.1869	1.2935	0.371284
4518						506.079	596.304		8.46342e-07	1.05852e-06	1.84519	0.00619961	0.180708	0.79955	-0.322739
4527			D	Psicofuranine	-2.45748	508.474	298.274		3.66831e-06	3.0987e-06	1.73388	0.0222505	0.282994	1.18382	0.243452
4541						511.671	544.302		9.71183e-07	1.3181e-06	1.71529	0.0289767	0.309798	0.736804	-0.440648
4563						514.514	317.228		1.2618e-06	7.07778e-07	1.58433	0.0365602	0.34324	1.78277	0.834117
4569						515.603	692.404		4.07041e-07	5.47643e-07	1.79812	0.0144366	0.239513	0.743259	-0.428064
4581						517.255	91.0546		6.80206e-06	5.68759e-06	1.61873	0.0361913	0.341789	1.19595	0.258153
4586						517.784	347.162		2.55978e-06	1.72711e-06	1.82498	0.00897061	0.202501	1.48212	0.567665
4587			D	D-Glycerate	11.6099	517.789	107.086		4.59595e-06	3.47506e-06	1.60968	0.0444825	0.370748	1.32255	0.403325
4590						517.8	215.128		4.30889e-06	2.81853e-06	1.70233	0.0153758	0.245591	1.52878	0.612376
4631						523.625	207.138		1.48347e-06	1.04424e-06	1.79924	0.00710698	0.188027	1.42062	0.506518
4641			D	2-Maleylacetate	4.07506	525.979	159.117		1.80434e-06	1.30833e-06	1.76827	0.0146637	0.240747	1.37911	0.463743
4642			D	5'-Phosphoribosyl-N-formylglycimide	-3.31095	526.016	315.193		0.000129698	8.33265e-05	1.90848	0.000534931	0.10373	1.5565	0.63831
4643						526.036	147.117		2.44922e-06	1.90566e-06	1.61896	0.0379306	0.348485	1.28523	0.362028
4645			D	Ketamine hydrochloride	23.9985	526.039	275.2		0.000175946	0.000114585	1.83028	0.00335731	0.159446	1.5355	0.618707
4646			D	norsertraline	1.86466	526.039	293.211		0.000229363	0.000159125	1.76642	0.0388551	0.351898	1.44141	0.527476
4647			D	Paraoxon	4.09577	526.046	276.203		3.21934e-05	1.99454e-05	1.78859	0.00659269	0.183574	1.61408	0.69071
4705						538.117	172.133		1.66278e-05	2.6044e-05	1.66159	0.0213227	0.278486	0.638449	-0.647358
4706						538.404	349.178		2.97703e-06	1.97804e-06	1.64551	0.0283487	0.307663	1.50504	0.589803
4707						538.472	376.233		3.09037e-07	1.21892e-06	1.56854	0.0162227	0.251129	0.253534	-1.97975
4709						538.509	215.128		2.08321e-06	1.46842e-06	1.73664	0.0176306	0.259615	1.41867	0.504541
4747						544.771	630.421		1.23226e-06	6.51267e-07	1.79597	0.00783276	0.193606	1.8921	0.919987
4748						545.105	635.377		7.80628e-07	2.53657e-07	1.51513	0.0324557	0.326062	3.07749	1.62175
4767						547.543	280.235		3.73206e-06	5.16447e-06	1.91039	0.00106246	0.116002	0.722641	-0.468649
4771						547.59	534.364		5.23381e-06	8.30104e-06	1.64757	0.0403508	0.35722	0.6305	-0.665431
4776						547.76	91.0546		1.0916e-05	9.72635e-06	1.87258	0.00331966	0.159013	1.12231	0.166476
4779						548.423	482.311		4.3095e-07	8.46141e-07	1.83251	0.00430354	0.168321	0.509312	-0.973378
4783						548.693	221.154		1.311e-06	9.46157e-07	1.77678	0.0117732	0.22373	1.3856	0.470516
4786			D	Isoxanthopterin	15.6104	548.71	180.146		3.78245e-06	2.27983e-06	1.78244	0.00757855	0.191737	1.65909	0.730396
4787			D	2-Oxoadipate	2.50044	548.74	161.132		5.19333e-06	3.50738e-06	1.66089	0.027419	0.30438	1.48069	0.566265
4813						553.448	519.326		2.62972e-07	9.57912e-07	1.83788	0.0062569	0.181022	0.274527	-1.86498
4825						555.29	621.376		5.78995e-07	1.41879e-06	1.67802	0.0306061	0.317508	0.408091	-1.29304
4873						561.127	211.157		4.39019e-06	8.00274e-06	1.66415	0.0371277	0.345439	0.548585	-0.866212
4884						561.799	169.026		1.59314e-07	3.25905e-07	1.75901	0.0268568	0.302321	0.488837	-1.03258
4897						564.198	849.517		3.28631e-06	4.12432e-06	1.82275	0.0077321	0.192876	0.796813	-0.327687
4902						565.381	170.117		6.95497e-06	9.98166e-06	1.7632	0.0122905	0.227145	0.696774	-0.521237
4915						566.822	600.322		2.0002e-06	3.69176e-06	1.63583	0.0335516	0.330879	0.541801	-0.884165
4951						569.599	314.269		6.50527e-06	4.66758e-06	1.6308	0.0446939	0.371397	1.39371	0.478935
4974						573.88	584.358		0.000290701	0.00034428	1.69687	0.0330349	0.32863	0.844373	-0.244048
5082						583.983	727.455		2.0311e-06	1.5419e-06	1.70525	0.0210658	0.277218	1.31727	0.397551
5130						587.457	240.268		3.25534e-06	2.74343e-06	1.76105	0.0129375	0.231161	1.1866	0.24683
5134			D	3-Hydroxy-2-methylpyridine-4,5-dicarboxylate	-16.5351	587.501	198.149		1.50484e-06	1.99964e-06	1.61453	0.0460621	0.37596	0.752555	-0.410131
5143						588.291	615.351		6.12014e-07	4.40523e-07	1.51404	0.0442472	0.37002	1.38929	0.474348
5146						588.408	610.395		1.71687e-06	1.26256e-06	1.81726	0.00877888	0.2008	1.35983	0.443423
5150			D	CoA	-5.59403	588.568	768.537		1.6346e-06	1.14039e-06	1.70397	0.0191342	0.26781	1.43338	0.519418
5194						594.457	172.133		7.12247e-05	0.000111157	1.86774	0.0058053	0.178416	0.640757	-0.642151
5195			D	p-Benzoquinone	-6.36228	594.465	109.101		1.85441e-05	2.84771e-05	1.87652	0.00486819	0.172268	0.651195	-0.618837
5202			D	Fusaroskyrin	-24.1523	595.557	599.503		3.39765e-05	1.72411e-05	1.60808	0.0448443	0.371857	1.97067	0.978683
5232						599.793	177.112		2.05438e-05	2.65152e-05	1.60333	0.0453386	0.373355	0.774796	-0.368112
5255						600.218	93.0702		7.27092e-05	9.01874e-05	1.7497	0.0219975	0.281788	0.806201	-0.310788
5308						608.279	574.491		1.44224e-05	1.05652e-05	1.80541	0.00926404	0.205019	1.36509	0.448995
5341						612.768	586.395		1.35617e-05	1.08527e-05	1.63842	0.0344906	0.334869	1.24962	0.321487
5405						618.592	281.266		0.000359488	0.000265837	1.68282	0.0286865	0.308819	1.35228	0.435397
5408			D	2-hydroxy-3-[4-(sulfooxy)phenyl]propanoic acid	-2.22948	618.646	263.237		0.000230374	0.000163097	1.71157	0.0205786	0.274953	1.41249	0.498243
5409						618.647	280.263		0.00200022	0.00150123	1.68489	0.0311206	0.319943	1.33239	0.414018
5487						624.355	739.51		4.61679e-06	7.66988e-06	1.72197	0.0234757	0.288607	0.601938	-0.732313
5530						627.783	742.473		2.572e-06	1.78217e-06	1.6722	0.0331601	0.329179	1.44318	0.529253
5625			D	3,4,5-trihydroxy-6-{3,4,8,9,10-pentahydroxy-6-oxo-2-[5,6,12,13,14-pentahydroxy-4-(hydroxymethyl)-9-oxo-3,8-dioxatricyclo[8.4.0.0,]tetradeca-1(14),10,12-trien-11-yl]-6H-benzo[c]chromene-1-carbonyloxy}oxane-2-carboxylic acid	-12.5978	633.528	809.56		8.69645e-07	1.90488e-06	1.64602	0.0445319	0.3709	0.456536	-1.1312
5667			D	Fusaroskyrin	-23.0291	638.053	599.503		4.18647e-05	4.98434e-05	1.69957	0.0217096	0.280395	0.839924	-0.251669
5677						638.108	804.491		5.98466e-07	8.68301e-08	1.66111	0.000503614	0.103073	6.89237	2.785
5686						639.253	216.159		1.20389e-06	2.98393e-06	1.83251	0.00194255	0.135737	0.403458	-1.30951
5711						641.539	837.557		6.25925e-06	9.83858e-06	1.63809	0.0322614	0.325188	0.636194	-0.652461
5724						642.673	375.337		5.12328e-06	3.74754e-06	1.65919	0.042783	0.36538	1.3671	0.451123
5726			D	2-Amino-5-oxocyclohex-1-enecarbonyl-CoA	19.5422	642.676	905.695		1.41047e-05	1.13997e-05	1.59279	0.0476628	0.381707	1.23729	0.307185
5750						646.103	378.329		4.08186e-06	4.80826e-06	1.73193	0.0165298	0.253053	0.848927	-0.236288
5800			D	Cyflufemid	4.19352	648.396	413.362		1.91193e-07	1.22925e-06	1.50188	0.00990591	0.210197	0.155536	-2.68468
5801						648.403	505.891		6.89789e-05	3.30239e-05	1.80514	0.00435539	0.168718	2.08876	1.06264
5809			D	1-Methyladenosine	11.4531	650.663	282.278		0.026955	0.0226953	1.68109	0.0339963	0.332784	1.18769	0.248157
5814						650.666	91.0546		1.68165e-05	1.32452e-05	1.72997	0.0185608	0.264782	1.26964	0.344415
5818						650.666	283.281		0.00553568	0.00452	1.80608	0.0118102	0.223981	1.22471	0.292438
5819			D	Quilphos	-2.07092	650.666	299.305		2.33387e-05	2.07478e-05	1.81377	0.0107332	0.216274	1.12488	0.169767
5826						650.667	70.8199		4.59712e-05	3.66932e-05	1.75053	0.0201914	0.273102	1.25285	0.325219
5828			D	Aerobactin	17.4524	650.667	565.557		4.30007e-05	2.62638e-05	1.60926	0.0493343	0.387483	1.63726	0.711284
5831						650.669	323.305		0.000164525	0.000133392	1.85306	0.00472743	0.171356	1.23339	0.302626
5876						653.504	642.459		5.11183e-06	9.60887e-06	1.70602	0.0327342	0.327303	0.531991	-0.910526
5882						654.072	643.46		3.0956e-06	4.56189e-06	1.69229	0.0236501	0.289376	0.678578	-0.559412
5891			D	3-Carboxy-1-hydroxypropyl-ThPP	-8.24648	654.639	528.406		2.70681e-05	2.07172e-05	1.75131	0.0196183	0.270278	1.30655	0.385764
5895						655.209	393.352		1.58405e-06	6.78162e-07	1.92295	0.000589886	0.104729	2.33579	1.22391
5915			D	{11-methoxy-16,18-dioxo-6,8,19-trioxapentacyclo[10.7.0.0nonadeca-1(12),2(9),4,10,13(17)-pentaen-14-yl}oxidanesulfonic acid	22.6908	656.391	409.347		1.6863e-06	5.32597e-07	1.92135	0.000744088	0.108289	3.16619	1.66275
5945						658.695	541.404		6.67031e-06	3.47633e-06	1.55853	0.0379542	0.348573	1.91878	0.940189
5954			D	Nitazoxanide	16.5271	659.835	308.294		2.64264e-05	1.7598e-05	1.74962	0.0262132	0.299892	1.50167	0.586567
5955						660.371	697.508		4.19058e-06	3.28122e-06	1.71086	0.0221623	0.282575	1.27714	0.352918
6022						666.66	656.473		2.20331e-06	5.56336e-06	1.95189	7.64194e-05	0.0642425	0.396039	-1.33628
6023						666.67	657.476		3.99741e-07	1.78824e-06	1.66083	0.0178935	0.261109	0.22354	-2.1614
6042			D	CMP-N-acetyl-beta-neuraminate(2-)	6.83623	669.063	613.45		3.26996e-06	5.11496e-06	1.7691	0.0368996	0.34456	0.639292	-0.645453
6057						670.237	228.196		0.000222094	0.000355343	1.64177	0.0454309	0.373632	0.625013	-0.678041
6059						670.614	226.18		0.000162597	0.000252992	1.62667	0.0493213	0.387439	0.642694	-0.637797
6069						671.762	200.237		1.2185e-05	1.04726e-05	1.78448	0.00926619	0.205037	1.16351	0.218486
6093			D	Prusin	-1.68753	672.513	296.295		1.18996e-05	7.36851e-06	1.86144	0.00575713	0.178119	1.61493	0.691471
6110						674.134	817.574		4.82176e-06	2.28302e-05	1.45975	0.0400323	0.356107	0.211201	-2.24331
6127						675.817	683.489		6.98574e-06	1.46109e-05	1.29997	0.0469083	0.379025	0.478118	-1.06456
6149			D	Gossypin	-23.5175	677.779	481.372		1.56841e-06	5.76951e-06	1.85306	0.0103924	0.213846	0.271844	-1.87915
6152			D	(6-carboxy-3,4,5-trihydroxyoxan-2-yl)[2-(3,4-dihydroxyphenyl)-3,5,6-trihydroxy-7H-chromen-7-ylidene]oxidanium	-16.962	678.001	480.368		5.18728e-06	1.9572e-05	1.86103	0.00874416	0.200487	0.265036	-1.91574
6233						685.145	538.41		4.49245e-06	1.14675e-05	1.91641	0.00325179	0.158214	0.391755	-1.35198
6236						685.811	697.528		1.58601e-06	1.35955e-05	1.95231	0.0136203	0.235119	0.116657	-3.09966
6243						685.985	696.525		3.37873e-06	3.32772e-05	1.93279	0.0259587	0.298909	0.101533	-3.29998
6247						686.202	652.499		2.73803e-06	4.69668e-05	1.9399	0.0199903	0.272123	0.0582972	-4.10043
6250						686.327	564.447		3.26075e-06	4.27469e-05	1.93273	0.0276951	0.30537	0.0762804	-3.71254
6351						695.051	77.5771		6.44368e-06	5.1386e-06	1.63782	0.0311193	0.319936	1.25397	0.326508
6353						695.055	294.287		2.63957e-06	2.02832e-06	1.67312	0.0324072	0.325844	1.30136	0.380018
6423						702.843	334.31		1.83412e-05	1.53884e-05	1.71532	0.0204553	0.274369	1.19188	0.253241
6448						704.173	280.263		1.95525e-05	1.08518e-05	1.64976	0.030298	0.316028	1.80176	0.849411
6734			D	Tricin 7-diglucuronoside	-23.1831	726.372	683.529		4.44814e-06	2.95595e-06	1.88957	0.00317595	0.157292	1.50481	0.58958
6810						731.285	549.429		7.31841e-06	5.21553e-06	1.87977	0.00402171	0.166023	1.4032	0.488718
7099						752.707	550.429		9.42474e-06	1.63355e-05	1.60327	0.0279156	0.306152	0.576948	-0.793488
7351			D	Lancerin	11.0807	772.775	407.352		2.11072e-06	1.2546e-06	1.68495	0.0281455	0.306958	1.68239	0.75051
7353			D	CGS 7181	11.9208	772.947	407.367		2.04718e-06	1.2539e-06	1.68493	0.0255821	0.297431	1.63265	0.707217
7359						773.355	665.555		8.19563e-06	1.25889e-05	1.6552	0.0344143	0.334549	0.651021	-0.619223
7450			D	TG(18:1(11Z)/24:1(15Z)/o-18:0)	-12.9337	779.159	958.643		1.7064e-06	1.35884e-06	1.8431	0.00387927	0.164762	1.25578	0.328583
7470			D	3-O-(3,6-Anhydro-alpha-D-galactopyranosyl)-D-galactose 4-O-sulfate	-0.712943	779.783	405.351		1.74104e-06	9.97002e-07	1.74973	0.0081675	0.195939	1.74628	0.804281
7477			D	Capensinidin	1.46353	780.299	346.331		2.41454e-06	1.42216e-06	1.64566	0.0437336	0.368414	1.6978	0.76367
7515						782.795	96.0811		4.87917e-06	5.51615e-06	1.65259	0.041804	0.362165	0.884525	-0.177025
7579						786.199	156.948		2.54055e-06	2.24067e-06	1.61736	0.0460715	0.375994	1.13383	0.18121
7802			D	Dehydroascorbide(1-)	23.1055	821.645	174.112		1.52411e-05	1.00716e-05	1.60406	0.036662	0.343637	1.51327	0.597667
7833						830.116	433.004		2.85653e-06	3.48956e-06	1.58691	0.0453949	0.373524	0.818594	-0.28878
8060						882.262	448.978		2.35687e-06	2.0918e-06	1.8248	0.00699709	0.187113	1.12672	0.172125
8066						882.868	176.092		8.6024e-06	2.04252e-05	1.67178	0.0441962	0.369861	0.421165	-1.24754
8160						308.171	204.093		1.07039e-05	1.59736e-05	1.7287	0.0193501	0.26892	0.670098	-0.577556
8186						482.387	519.272		3.13107e-06	2.27982e-06	1.6552	0.0245437	0.293205	1.37338	0.457734
8194						338.062	957.503		4.39785e-06	3.02984e-06	1.64046	0.0388506	0.351882	1.45151	0.537556
8195						303.298	456.244		1.55152e-06	2.07035e-07	1.87451	0.00750214	0.191158	7.49399	2.90573
8202						46.9331	527.158		3.43504e-06	7.30626e-06	1.77044	0.0221691	0.282608	0.470151	-1.0888
8204						630.518	533.348		8.7005e-07	2.55287e-06	1.767	0.0167441	0.254371	0.340813	-1.55295
8216						316.697	214.107		7.27021e-07	1.50599e-06	1.79368	0.0264391	0.300753	0.482752	-1.05065
8234						174.498	227.01		6.20549e-06	7.91644e-06	1.63216	0.0425505	0.364625	0.783874	-0.351307
8279						264.737	554.166		3.18843e-07	6.74654e-07	1.78042	0.0133448	0.233555	0.472603	-1.0813
8290						82.8191	249.061		3.88958e-06	5.16288e-06	1.6176	0.0361931	0.341796	0.753373	-0.408564
8295						700.676	398.362		6.53861e-06	5.0963e-06	1.82184	0.00969296	0.208527	1.28301	0.359535
8362						273.087	469.182		1.5434e-05	9.39443e-06	1.89186	0.00249007	0.147155	1.64289	0.716234
8368						498.817	268.227		6.68863e-06	8.81038e-06	1.64017	0.0396127	0.354624	0.759176	-0.397493
8369						458.31	325.201		1.05704e-05	5.37742e-06	1.81534	0.00513437	0.173996	1.9657	0.97504
8399						624.353	738.506		1.1106e-05	1.68879e-05	1.7201	0.0238433	0.290219	0.657631	-0.604649
8409						412.659	365.23		1.49168e-05	7.27932e-06	1.8845	0.0311833	0.320237	2.0492	1.03506
8424						625.496	404.279		3.59378e-05	4.30353e-05	1.71072	0.0188733	0.266447	0.835077	-0.260019
8427						72.8044	255.097		0.000127993	8.59771e-05	1.8422	0.00551074	0.176534	1.48868	0.574038
8434						402.949	364.269		5.34449e-06	2.26512e-06	1.85557	0.00734582	0.189947	2.35947	1.23846
8436						526.176	257.19		5.03513e-06	3.5134e-06	1.9008	0.000836617	0.110995	1.43312	0.519159
8441						308.171	202.086		0.00185483	0.00295147	1.72909	0.0132326	0.232905	0.628444	-0.670143
8443						205.825	242.066		4.06776e-06	7.69306e-07	1.72912	0.0276576	0.305237	5.28757	2.40261
8445						229.889	316.196		3.71376e-06	3.10978e-06	1.58188	0.0436382	0.368114	1.19422	0.256068
8458						557.03	545.255		8.58502e-07	4.40379e-07	1.81814	0.00965046	0.208188	1.94946	0.963076
8459						41.4701	247.004		0.000492271	0.00030718	1.58779	0.0284994	0.308181	1.60255	0.680371
8479						368.114	384.296		8.14536e-06	5.85653e-06	1.78448	0.0142998	0.238801	1.39082	0.475932
8484						186.588	310.086		7.84976e-06	6.03117e-06	1.65375	0.0260608	0.299305	1.30153	0.380211
8498						41.8558	389.016		2.25003e-05	1.14336e-05	1.69182	0.0175901	0.259383	1.96792	0.97667
8503						316.502	973.498		1.63976e-06	1.15994e-06	1.80348	0.00717267	0.188564	1.41366	0.499436
8514						40.5622	442.958		2.66801e-05	6.61553e-06	1.73742	0.0028477	0.152884	4.03295	2.01183
8520						77.3829	247.176		2.62107e-05	5.01432e-05	1.89557	0.00213239	0.14014	0.522716	-0.935901
8525						188.099	305.087		1.47343e-06	1.25542e-07	1.69064	0.000799186	0.109949	11.7366	3.55294
8537						251.507	247.144		0.00245505	0.00351749	1.72724	0.0101824	0.212299	0.697956	-0.518791
8540						40.0842	180.904		0.000117752	7.95775e-05	1.63029	0.0244678	0.292887	1.47972	0.565324
8545						217.082	405.103		1.43495e-06	5.5159e-07	1.92501	0.000178834	0.0861549	2.60147	1.37933
8546						70.7159	228.054		3.68288e-06	1.43127e-06	1.85488	0.0144353	0.239506	2.57316	1.36354
8548						342.942	186.149		6.40472e-06	1.09453e-05	1.90959	0.000934253	0.113401	0.585156	-0.773107
8555						41.6775	471.018		8.08032e-06	3.7996e-06	1.51145	0.0402309	0.356802	2.12662	1.08856
8567						370.829	257.224		2.78569e-05	1.83286e-05	1.68912	0.0369315	0.344684	1.51986	0.603938
8587						312.853	329.159		2.73345e-06	2.10389e-06	1.8781	0.00233272	0.144251	1.29924	0.377668
8611						289.974	478.153		8.36131e-07	5.74945e-07	1.6572	0.0279953	0.306432	1.45428	0.540304
8618						500.034	557.366		1.82219e-06	9.31335e-07	1.66802	0.0471106	0.379749	1.95653	0.9683
8620						528.381	391.245		3.21682e-05	2.71161e-05	1.64628	0.0367974	0.344164	1.18631	0.246484
8640						55.4604	247.176		1.23079e-05	2.39425e-05	1.69456	0.0156289	0.247282	0.514063	-0.959982
8644						42.89	124.024		7.34511e-05	4.28794e-05	1.71042	0.0142037	0.238295	1.71297	0.776502
8663						35.9986	311.029		3.56769e-06	5.48423e-06	1.72467	0.0310831	0.319767	0.650536	-0.6203
8672						251.142	324.129		7.24262e-07	3.4232e-07	1.69691	0.0285997	0.308524	2.11575	1.08117
8682						226.819	212.037		4.113e-06	1.36806e-06	1.70913	0.0060074	0.179621	3.00644	1.58806
8693						370.184	346.259		1.74e-05	9.68639e-06	1.86212	0.00283135	0.152645	1.79633	0.845053
8738						364.404	242.175		6.67577e-06	5.36653e-06	1.74091	0.0245082	0.293056	1.24396	0.314945
8740						561.78	779.434		1.04564e-06	6.57061e-07	1.88726	0.00160506	0.128143	1.59139	0.670285
8746						640.401	722.512		5.91601e-07	1.4238e-06	1.74368	0.0412349	0.360254	0.415509	-1.26705
8753						659.777	988.618		2.57157e-06	8.44722e-07	1.67489	0.0429745	0.365998	3.04428	1.6061
8760						42.7948	202.056		0.000353995	0.000217427	1.8066	0.00949656	0.206945	1.62811	0.703199
8767						671.253	569.424		3.22254e-06	9.98642e-06	1.91404	0.00331768	0.15899	0.322692	-1.63177
8810						360.726	883.503		1.16772e-06	7.5053e-07	1.77475	0.0123541	0.227552	1.55586	0.637708
8812						417.48	343.211		2.4011e-06	1.60748e-06	1.79467	0.018501	0.26446	1.4937	0.578894
8828						538.709	291.197		3.54209e-05	2.52536e-05	1.73151	0.0169564	0.255657	1.40261	0.488109
8833						562.49	211.17		7.78117e-06	5.36949e-06	1.71879	0.0278979	0.306089	1.44915	0.535203
8848						459.466	315.088		2.68053e-06	1.3815e-06	1.85469	0.00257143	0.148557	1.9403	0.956277
8860						54.6885	313.072		3.65395e-05	1.8933e-05	1.88884	0.00218236	0.141213	1.92993	0.948551
8868						630.79	350.307		3.58977e-06	2.70703e-06	1.7884	0.00922302	0.204673	1.32609	0.407178
8871						366.078	357.229		1.70312e-05	5.70383e-06	1.81849	0.011736	0.223477	2.98593	1.57818
8873						54.6846	463.162		3.94166e-05	2.21073e-05	1.88811	0.0039271	0.165194	1.78297	0.834283
8876						469.799	309.208		0.000126759	7.88239e-05	1.87958	0.00143396	0.12393	1.60813	0.685388
8889						425.209	485.255		1.05934e-06	4.04398e-07	1.84969	0.0135605	0.234783	2.61954	1.38931
8904						525.541	313.179		8.59004e-06	5.55949e-06	1.71052	0.0198004	0.271187	1.54511	0.627714
8907						399.781	203.035		8.82965e-06	6.92427e-07	1.56947	0.0110744	0.2188	12.7517	3.67262
8931						270.153	186.113		4.99618e-05	9.76986e-05	1.81525	0.0134955	0.234416	0.511387	-0.967512
8936						457.687	305.176		2.46207e-05	1.35399e-05	1.831	0.00295343	0.154383	1.81838	0.862654
8941						378.13	327.182		4.78514e-06	3.75475e-06	1.70369	0.0379337	0.348497	1.27442	0.349842
8943						414.349	513.272		1.33162e-06	2.19272e-06	1.6232	0.0266397	0.30151	0.607293	-0.719535
8945						499.404	265.181		1.76488e-06	1.10437e-06	1.7048	0.0163941	0.252208	1.59809	0.676347
8950						471.043	529.302		6.63227e-07	9.48219e-07	1.64764	0.0482715	0.383837	0.699445	-0.515719
8957						625.087	736.495		8.9997e-05	0.000134655	1.65054	0.0387255	0.351426	0.668354	-0.581316
8967						221.397	230.103		1.89063e-05	3.30425e-06	1.91102	0.00420719	0.167563	5.72181	2.51647
8968						630.793	549.345		1.414e-06	4.65447e-06	1.79909	0.00577456	0.178227	0.303794	-1.71884
8972						626.209	473.291		1.53597e-06	3.31297e-06	1.88139	0.00562901	0.177308	0.463624	-1.10897
8984						289.315	429.177		3.49156e-06	1.42517e-06	1.80703	0.00495686	0.17282	2.44992	1.29274
8991						271.284	395.135		8.06194e-07	4.32389e-07	1.81235	0.0109435	0.217832	1.86451	0.898798
8998						295.351	459.188		1.30312e-06	8.00953e-07	1.89364	0.00116104	0.117979	1.62696	0.702182
9010						337.432	455.229		1.40729e-06	7.76438e-07	1.87457	0.00225165	0.142647	1.8125	0.857982
9025						366.058	322.203		2.34519e-06	7.48457e-07	1.90336	0.0314717	0.321579	3.13337	1.64772
9028						41.007	213.049		9.72517e-05	0.000393958	1.9145	0.0362955	0.3422	0.246858	-2.01825
9034						467.694	549.311		1.95252e-06	3.06685e-06	1.75363	0.018772	0.265911	0.636653	-0.651422
9056						277.243	445.172		1.49886e-06	4.69551e-07	1.75552	0.00444954	0.169419	3.19211	1.67451
9065						318.191	457.245		1.50128e-06	1.20597e-06	1.60554	0.0365368	0.343148	1.24488	0.316002
9069						291.212	439.162		1.39264e-06	8.00107e-07	1.89017	0.00144162	0.124072	1.74056	0.799555
9076						314.542	205.123		5.09672e-06	1.35525e-06	1.95728	1.03978e-05	0.0337364	3.76071	1.911
9079						326.019	421.151		1.38e-06	4.41333e-07	1.88353	0.00635458	0.181546	3.12689	1.64473
9082						228.02	333.12		1.4832e-06	4.23202e-07	1.50856	0.0412156	0.360189	3.50472	1.8093
9083						241.346	231.087		4.93374e-06	1.84905e-06	1.95244	0.000176327	0.0858443	2.66826	1.4159
9086						92.5609	267.109		1.73127e-06	3.84778e-05	1.95825	0.00245959	0.146612	0.0449941	-4.47412
9096						283.075	451.22		5.73765e-07	1.14387e-07	1.73398	0.000515352	0.103327	5.01602	2.32654
9098						236.414	269.104		5.91501e-06	3.36277e-06	1.89304	0.00253063	0.147862	1.75897	0.814728
9101						318.894	487.219		2.46177e-06	1.82462e-06	1.64562	0.04358	0.367929	1.34919	0.432099
9128						4.36949	204.955		4.71023e-06	3.20041e-06	1.5787	0.0435904	0.367962	1.47176	0.557542
9147						4.37179	207.967		0.000287273	0.00023984	1.62811	0.0349138	0.336627	1.19777	0.260353
9169						4.37482	349.904		4.99111e-06	5.72429e-06	1.60148	0.0449178	0.372081	0.871918	-0.197736
9175						4.37489	251.982		1.10459e-05	9.19216e-06	1.58781	0.0483007	0.383938	1.20166	0.265033
9180						4.37489	420.937		5.42415e-06	4.56339e-06	1.63586	0.0376153	0.347298	1.18862	0.24929
9197						4.37869	263.958		3.73497e-05	3.1455e-05	1.65114	0.0440567	0.369427	1.1874	0.247809
9240						4.97535	105.935		4.57197e-06	2.81029e-06	1.67599	0.0356656	0.33969	1.62687	0.702097
9243			D	Desmethylazelastine	-5.85568	5.51464	368.877		2.02673e-06	2.58211e-06	1.71561	0.0216909	0.280303	0.784912	-0.349397
9261						5.55643	334		2.17834e-06	2.82961e-06	1.66448	0.0304077	0.316557	0.76984	-0.377369
9290						6.73578	226.937		2.5767e-06	4.01772e-06	1.72072	0.0290953	0.310194	0.641333	-0.640854
9379						15.021	92.9739		2.41143e-05	2.95483e-05	1.75774	0.0119731	0.225073	0.8161	-0.293181
9396						17.4056	235.832		1.11736e-05	1.49233e-05	1.84407	0.00901638	0.2029	0.748734	-0.417474
9427						28.1058	256.822		1.97963e-06	4.03825e-06	1.67631	0.0481786	0.383514	0.490219	-1.0285
9515						35.2938	195.926		9.90426e-05	7.59077e-05	1.60275	0.0447413	0.371542	1.30478	0.383803
9520						35.2981	98.9547		0.000895585	0.000735361	1.65649	0.0325531	0.326497	1.21788	0.284378
9522						36.4254	96.6727		2.60594e-05	4.02681e-05	1.64895	0.016681	0.253985	0.647147	-0.627834
9523						36.4306	79.9564		2.0103e-05	1.52825e-05	1.66979	0.0423716	0.36404	1.31542	0.395529
9531						38.7358	105.018		1.41347e-05	2.40472e-05	1.72806	0.0145465	0.240078	0.587791	-0.766626
9543						39.8725	266.005		1.53111e-05	1.05453e-05	1.80066	0.0063632	0.181591	1.45194	0.537986
9547						39.8768	280.979		0.000132109	0.000193037	1.78295	0.0163127	0.251697	0.684371	-0.54715
9549						39.886	119.946		4.62435e-05	2.84917e-05	1.92137	0.013999	0.237201	1.62305	0.698707
9551						40.4211	344.06		7.21583e-07	2.64228e-06	1.20272	0.027675	0.305299	0.273091	-1.87254
9555						40.9954	382.008		1.8292e-05	7.28532e-06	1.59155	0.0165126	0.252946	2.5108	1.32815
9561						41.0031	146.965		7.92811e-05	3.96237e-05	1.85315	0.00559098	0.177062	2.00085	1.00061
9562			D	O-Phosphorylhydroxylamine	14.5309	41.0036	114.019		3.69914e-05	6.66957e-05	1.71653	0.0421552	0.363329	0.55463	-0.850403
9563						41.0036	143.02		8.13679e-05	9.68604e-05	1.66436	0.0353849	0.338555	0.840053	-0.251448
9564						41.0048	135.92		4.05131e-06	7.15209e-07	1.35295	0.0252126	0.295953	5.66451	2.50195
9565						41.0053	367.03		4.27943e-05	2.4115e-05	1.56421	0.0285267	0.308275	1.77459	0.827486
9566						41.0053	383.004		2.08092e-05	6.47599e-06	1.80734	0.00365866	0.162659	3.21329	1.68405
9567						41.0057	158.988		0.000122115	7.74764e-05	1.74862	0.0121031	0.22593	1.57616	0.656411
9569						41.0058	381.006		0.000116999	5.05768e-05	1.82224	0.00388005	0.164769	2.31329	1.20995
9571			D	Permanganate	16.6948	41.0067	127		0.000153743	0.000190671	1.71388	0.0211052	0.277398	0.806326	-0.310564
9574						41.0081	181.947		1.83336e-06	3.53615e-07	1.37504	0.0210339	0.277072	5.18462	2.37424
9575						41.0081	186.038		5.70608e-05	7.74907e-05	1.76023	0.0129551	0.231266	0.736357	-0.441522
9577						41.0117	70.7572		7.85783e-06	3.54706e-06	1.55073	0.0164206	0.252374	2.21531	1.14751
9582						41.0184	348.009		4.27799e-06	1.40985e-06	1.65757	0.0145982	0.240343	3.03436	1.60139
9583						41.0243	141.016		0.0112728	0.0131263	1.75537	0.0170884	0.256447	0.858794	-0.219616
9585						41.0322	300.003		1.05032e-05	2.51093e-06	1.65356	0.00112564	0.1171	4.183	2.06454
9591						42.1043	284.029		7.27189e-05	3.99239e-05	1.48089	0.0374951	0.346843	1.82144	0.865076
9592						42.1229	299.003		0.000139084	4.46049e-05	1.81042	0.00471701	0.171287	3.11813	1.64068
9593						42.1276	507.044		1.61847e-05	5.30561e-06	1.69618	0.00530767	0.175141	3.05049	1.60904
9594						42.1287	255.107		5.85026e-05	0.000103757	1.83034	0.00829845	0.196815	0.563841	-0.826639
9598						42.1422	419.114		3.78401e-06	6.55942e-06	1.86378	0.00736982	0.190136	0.576882	-0.793652
9601						42.1432	301		2.87965e-05	8.45794e-06	1.78778	0.00112701	0.117123	3.40467	1.76752
9602						42.1433	425.041		2.88769e-05	1.17032e-05	1.53464	0.0265638	0.301225	2.46743	1.30301
9603						42.1433	427.038		5.19942e-06	1.93358e-06	1.37892	0.0413049	0.360491	2.68901	1.42707
9604						42.1455	219.978		9.70719e-07	5.73852e-07	1.76639	0.00902347	0.202962	1.69158	0.758375
9606						42.1463	154.061		0.000115717	0.000177274	1.56344	0.0489912	0.386316	0.652755	-0.615386
9608						42.1536	188.007		6.95409e-06	2.7653e-06	1.68906	0.011024	0.218428	2.51477	1.33043
9609						43.2139	203.023		0.000758063	0.00037632	1.66093	0.0268002	0.302111	2.01441	1.01036
9610						43.2231	202.026		0.000610258	0.000325743	1.62901	0.0389564	0.352267	1.87343	0.905685
9611						43.2234	184.01		1.57868e-05	4.57135e-06	1.70604	0.0134273	0.234028	3.45342	1.78803
9612						43.2578	201.025		0.00543588	0.00286604	1.59481	0.0356658	0.339691	1.89665	0.923457
9617						43.2668	343.038		0.000161909	4.38094e-05	1.69962	0.0081801	0.196024	3.69577	1.88587
9618			D	Dehydroascorbide(1-)	-6.36652	43.2696	174.107		1.92306e-05	3.10494e-05	1.78054	0.0223278	0.283359	0.619353	-0.691167
9624						43.2781	344.038		3.81955e-05	1.07059e-05	1.72212	0.00773124	0.19287	3.56772	1.835
9644			D	Selenium Sulfide	19.6062	46.6368	112.039		2.02689e-05	1.57775e-05	1.62756	0.0339854	0.332738	1.28467	0.361396
9650						46.7573	188.056		1.31016e-06	7.86119e-06	1.76595	0.0196063	0.270218	0.166662	-2.585
9656						47.7797	92.325		1.18514e-05	6.99107e-06	1.84288	0.0103092	0.213238	1.69523	0.761478
9662						47.8146	404.105		0.000363077	0.000196129	1.73287	0.0170648	0.256306	1.85122	0.888473
9666						47.8663	405.108		4.03698e-05	2.18924e-05	1.56514	0.0352353	0.337946	1.84401	0.882846
9667						47.8991	342.112		0.00232106	0.00160412	1.89435	0.00252853	0.147826	1.44693	0.532998
9672						48.3706	247.046		3.44243e-06	1.59029e-06	1.8968	0.00240127	0.145548	2.16465	1.11414
9675						48.9254	273.039		7.55316e-06	1.06353e-05	1.63516	0.0452038	0.372948	0.710195	-0.493713
9682						48.9388	198.074		2.12237e-06	4.13941e-06	1.84656	0.00475602	0.171545	0.512724	-0.963746
9690						49.0155	149.008		3.32201e-05	8.16028e-05	1.77531	0.0238511	0.290254	0.407096	-1.29656
9715						50.0869	210.983		1.03927e-05	5.81757e-06	1.84428	0.00381353	0.164155	1.78643	0.837082
9726						50.1328	208.985		3.67811e-05	2.27987e-05	1.86146	0.0027932	0.15208	1.6133	0.690012
9728						50.1522	243.9		2.22695e-06	3.36774e-06	1.79827	0.0142241	0.238402	0.661259	-0.596713
9738						50.6501	499.108		2.57745e-05	5.77329e-06	1.80221	0.0086076	0.199242	4.46444	2.15848
9754						51.2197	168.836		6.18972e-06	8.4554e-06	1.74039	0.0210376	0.277089	0.732044	-0.449999
9755						51.2227	184.061		6.45345e-08	8.18716e-07	1.7225	0.0315495	0.321939	0.078824	-3.66522
9769			D	Plutonium	-1.1631	51.2562	245.007		5.11327e-06	2.54032e-06	1.76145	0.0109383	0.217793	2.01285	1.00924
9774						51.7948	402.134		0.000953461	0.00044422	1.23664	0.049985	0.389672	2.14637	1.1019
9799						54.6885	464.165		6.18026e-06	3.59427e-06	1.90289	0.00374456	0.163501	1.71948	0.781969
9806						54.7282	314.075		3.17136e-06	1.66486e-06	1.81399	0.00336159	0.159494	1.90489	0.929706
9810						55.6771	85.2773		2.25966e-05	1.45365e-05	1.92737	0.000311388	0.0966235	1.55447	0.636423
9813						55.7897	343.113		5.50117e-05	3.36574e-05	1.8914	0.0013797	0.122893	1.63446	0.708814
9820						56.9699	139.039		5.92788e-06	4.79661e-06	1.86363	0.00358571	0.161919	1.23585	0.305503
9826						58.0333	229.997		1.18684e-05	6.89607e-06	1.7424	0.0117182	0.223356	1.72104	0.783277
9828						58.1373	312.021		2.08116e-06	6.90846e-07	1.60254	0.00394865	0.165385	3.01247	1.59095
9832						58.3129	283.031		2.38433e-05	9.07719e-06	1.69944	0.0385344	0.350726	2.62673	1.39327
9862						61.7105	257.031		3.71745e-06	1.02924e-06	1.46956	0.0327542	0.327392	3.61185	1.85274
9866						61.7238	199.024		3.64026e-06	1.3755e-08	1.95804	0.0315937	0.322144	264.65	8.04794
9868						62.2244	189.04		5.2352e-06	3.28664e-06	1.84949	0.00375202	0.163572	1.59287	0.67163
9877						65.2214	223.984		5.97879e-07	4.55113e-08	1.78893	0.00206216	0.138574	13.1369	3.71556
9894						68.7843	225.004		1.4017e-06	2.33846e-07	1.74157	0.000709498	0.107592	5.99413	2.58355
9910						71.05	267.015		2.82529e-06	4.48394e-07	1.66057	0.00614372	0.180398	6.3009	2.65556
9926						73.5483	205.071		2.78703e-06	1.00099e-06	1.78732	0.0124693	0.228282	2.78428	1.4773
9945			D	Cisplatin	-5.15812	75.0207	301.057		7.80244e-07	2.12086e-07	1.76238	0.0149397	0.24261	3.67891	1.87928
9962						76.5385	225.04		1.77085e-06	3.61315e-07	1.69505	0.000984437	0.114485	4.90112	2.29311
9964						76.62	271.046		1.33594e-06	6.18367e-07	1.77986	0.0228714	0.285886	2.16043	1.11132
10020						80.2987	147.029		1.06596e-05	6.63773e-06	1.78004	0.0162658	0.251401	1.60591	0.683391
10035						81.8146	196.025		2.56814e-06	1.3321e-06	1.66284	0.0246011	0.293444	1.92789	0.947019
10039			D	1,1-Dichloro-2,2-bis(4-chlorophenyl)ethylene	-12.6447	81.8564	319.029		7.61955e-07	2.54625e-07	1.23321	0.0234658	0.288563	2.99246	1.58133
10041						81.8603	265.021		7.62521e-06	3.56818e-06	1.92003	0.000133732	0.0793444	2.137	1.09559
10048						83.5489	275.078		6.32426e-07	1.71716e-07	1.76405	0.0136413	0.235237	3.68298	1.88087
10051						84.1985	246.098		1.09507e-06	3.56521e-07	1.67424	0.00838221	0.197364	3.07155	1.61897
10163						114.469	333.083		8.8749e-07	2.35413e-07	1.61806	0.00838768	0.1974	3.76994	1.91454
10168						117.764	247.082		1.81646e-06	2.12246e-07	1.93515	0.0134236	0.234007	8.5583	3.09732
10182						129.243	137.024		1.87289e-05	1.41924e-05	1.66166	0.0315365	0.321879	1.31964	0.400145
10202						142.369	157.086		5.15034e-05	3.75695e-05	1.77894	0.00864969	0.199628	1.37088	0.455104
10208			D	Mafoprazine mesylate	20.8311	145.565	498.598		2.86181e-06	6.87343e-07	1.29667	0.0226577	0.284901	4.16358	2.05782
10212						150.855	213.004		7.63767e-07	2.62074e-08	1.89805	0.0310037	0.319394	29.1432	4.86509
10230						156.346	339.862		1.98525e-06	3.23157e-06	1.77068	0.0217021	0.280358	0.614331	-0.702912
10330						179.936	347.11		4.6333e-07	2.08683e-07	1.52836	0.0386249	0.351057	2.22026	1.15073
10356			D	Cisplatin	-3.58524	183.805	299.041		1.43499e-05	6.40968e-06	1.57876	0.038679	0.351256	2.23878	1.16272
10358						183.809	300.045		1.54712e-06	6.16441e-07	1.46864	0.0482937	0.383914	2.50976	1.32755
10376			D	Mafoprazine mesylate	20.4958	184.805	498.598		1.89254e-06	7.71343e-07	1.85652	0.00990943	0.210224	2.45356	1.29488
10386			D	Carmustine	-5.65076	184.972	215.056		2.63313e-06	1.74479e-06	1.85086	0.00504027	0.173375	1.50914	0.593725
10390						184.984	211.061		1.80548e-06	1.28557e-06	1.83672	0.00487234	0.172294	1.40442	0.489975
10391						185.072	404.105		4.82006e-07	2.2075e-07	1.75536	0.0465549	0.377753	2.18349	1.12663
10393						185.237	165.074		5.09971e-05	3.54571e-05	1.83447	0.0034695	0.160692	1.43828	0.524341
10404						186.174	305.078		2.62639e-06	9.4662e-07	1.72425	0.00595187	0.179297	2.77449	1.47222
10427			D	L-Ascorbate 6-phosphate	12.846	190.773	257.115		4.56666e-07	1.3755e-08	1.95179	0.0265256	0.301081	33.2	5.05311
10441						194.391	412.037		4.93601e-07	1.96854e-07	1.877	0.00292714	0.154017	2.50745	1.32622
10444						196.678	347.059		1.25557e-06	8.05816e-07	1.79388	0.0107744	0.21656	1.55814	0.639824
10452			D	Perfluorooctanoic acid	-18.6892	200.647	415.068		4.91715e-06	8.13268e-06	1.55692	0.0470876	0.379667	0.604617	-0.725907
10455						201.773	231.087		2.7403e-06	1.54549e-06	1.7739	0.00780004	0.19337	1.77309	0.826266
10457			D	3-Bromo-tyrosine	-13.7536	201.798	261.088		1.18212e-06	8.61273e-07	1.72765	0.0179375	0.261356	1.37252	0.456832
10463						203.326	269.067		4.99629e-07	1.98524e-07	1.7298	0.0129614	0.231304	2.51671	1.33154
10472						204.737	400.893		1.08062e-06	2.09423e-07	1.69904	0.0441901	0.369842	5.16	2.36737
10481						206.597	183.029		1.93684e-06	1.3755e-08	1.96051	0.0204661	0.27442	140.81	7.13761
10525						212.89	230.075		6.93205e-07	1.13582e-07	1.7702	0.00277314	0.151778	6.10313	2.60955
10553						217.707	243.542		4.47827e-07	7.69787e-07	1.75685	0.0140114	0.237268	0.581754	-0.781519
10554						218.534	238.044		8.64938e-06	4.86952e-06	1.87518	0.00517962	0.174288	1.77623	0.828818
10557						218.985	231.087		2.8927e-06	1.39894e-06	1.90663	0.00351587	0.161189	2.06778	1.04808
10559						219.371	272.114		2.03213e-06	7.22631e-07	1.90887	0.000486066	0.102672	2.81213	1.49166
10562						219.739	228.088		3.13261e-06	2.02015e-06	1.73073	0.0170554	0.25625	1.55068	0.632904
10565						220.239	313.021		2.1949e-06	9.95956e-07	1.92437	0.000567973	0.104351	2.20381	1.14
10566						220.308	303.109		1.22322e-06	4.27921e-07	1.86589	0.0052487	0.174727	2.85852	1.51527
10569			D	Zoledronate	5.46251	220.752	273.098		2.18997e-06	1.27101e-06	1.95458	1.54505e-05	0.0353247	1.72301	0.784933
10571						220.85	335.041		7.56511e-07	1.79063e-07	1.76949	0.0044193	0.169197	4.22483	2.07889
10573						220.896	345.12		1.45006e-06	5.28737e-07	1.89573	0.000589198	0.104718	2.7425	1.45549
10574						220.903	315.109		4.021e-06	2.27725e-06	1.78742	0.012303	0.227225	1.76573	0.820262
10575			D	Vinclozolin	-14.0305	220.925	287.114		1.30829e-06	7.60876e-07	1.8704	0.00301776	0.155256	1.71945	0.781949
10578						221.206	258.099		6.08477e-07	9.03966e-08	1.62632	0.020305	0.27365	6.7312	2.75086
10584						221.534	331.104		2.37716e-06	1.09474e-06	1.7616	0.00464514	0.170802	2.17143	1.11865
10592						222.587	244.091		7.52904e-07	4.48423e-07	1.62306	0.0184775	0.264333	1.679	0.747606
10598						223.96	503.141		1.57976e-06	6.11513e-07	1.70097	0.0273285	0.304052	2.58336	1.36925
10600						224.205	245.103		1.66735e-06	1.07087e-06	1.87354	0.00647013	0.182442	1.55701	0.638775
10602						224.443	385.115		8.76739e-07	5.02604e-07	1.60318	0.0207352	0.275689	1.74439	0.802725
10609						226.589	210.023		2.79012e-06	8.45215e-07	1.78216	0.00944475	0.206521	3.30108	1.72294
10612						226.841	319.047		8.41806e-07	3.47818e-07	1.75854	0.0111892	0.219636	2.42025	1.27516
10614						226.892	247.083		1.85098e-06	6.40582e-07	1.68661	0.0377094	0.347654	2.88953	1.53084
10620						229.344	271.01		1.08011e-06	2.39155e-07	1.36976	0.0440126	0.369289	4.51636	2.17516
10623						230.123	281.031		3.16242e-06	1.01662e-06	1.95551	4.00408e-05	0.0457731	3.11072	1.63725
10625						230.406	252.052		3.11856e-05	1.82702e-05	1.5577	0.0397734	0.355194	1.70691	0.771389
10637						233.983	303.109		9.38989e-07	4.35584e-07	1.75054	0.00347983	0.160804	2.1557	1.10816
10641			D	Zoledronate	5.30507	234.087	273.098		2.13241e-06	9.3364e-07	1.92721	0.000288994	0.0954115	2.28397	1.19154
10645						237.335	152.035		4.94631e-06	3.46911e-06	1.89632	0.0032121	0.157736	1.42582	0.511787
10658						240.037	668.172		2.73831e-06	2.55943e-06	1.78316	0.0116434	0.222843	1.06989	0.097461
10660						241.279	247.119		5.01688e-07	7.17209e-07	1.56787	0.0427583	0.3653	0.699501	-0.515601
10676						245.086	195.066		2.31312e-06	1.7054e-06	1.85582	0.00328502	0.158609	1.35635	0.439731
10683						247.642	285.026		6.76257e-07	1.64231e-07	1.43621	0.00660768	0.18371	4.11771	2.04184
10694						250.841	305.151		3.65531e-06	7.77883e-06	1.73364	0.00502436	0.173268	0.469905	-1.08956
10695						250.869	142.065		0.000218121	0.000425623	1.72664	0.0103507	0.213542	0.512473	-0.964451
10698						250.903	209.045		2.41439e-06	9.04874e-07	1.76022	0.00799173	0.194731	2.66821	1.41587
10699						250.927	246.133		5.14906e-06	1.07891e-05	1.74288	0.00443299	0.169298	0.477249	-1.06719
10701			D	Nitrofen	-13.7806	250.93	285.098		1.73882e-06	8.73364e-07	1.88523	0.00108747	0.116449	1.99094	0.99345
10703						250.931	395.135		1.34364e-06	7.4441e-07	1.90698	0.0016224	0.128553	1.80497	0.851978
10749						259.159	393.178		3.27341e-06	1.91803e-06	1.65903	0.0282462	0.307308	1.70665	0.771165
10765			D	Bifenox	5.77738	261.709	343.14		2.31117e-06	1.31198e-06	1.79573	0.021937	0.281497	1.76159	0.816878
10779			D	UDP	21.3016	263.48	405.177		1.52029e-06	6.24809e-07	1.9029	0.000509412	0.1032	2.43321	1.28286
10780						263.702	329.124		1.38244e-06	8.79263e-07	1.65319	0.0348054	0.336179	1.57227	0.652853
10799						266.501	299.114		2.4824e-06	9.41414e-07	1.93387	0.0149017	0.242355	2.63688	1.39883
10806						268.892	256.119		6.93175e-06	2.08131e-06	1.84037	0.000677669	0.106897	3.33048	1.73573
10811			D	2,6-Dichloroindophenol	2.55497	268.952	269.103		8.36757e-06	5.51159e-06	1.81162	0.00634356	0.181487	1.51818	0.602339
10817						271.312	289.13		2.92721e-06	1.18159e-06	1.92834	0.00121417	0.119296	2.47735	1.3088
10819						271.341	359.136		2.3424e-06	1.025e-06	1.7805	0.0058255	0.17854	2.28527	1.19236
10833						272.464	333.156		1.19973e-06	8.96653e-07	1.90102	0.00231118	0.143832	1.33801	0.420089
10842			D	Carfentrazone	14.9662	273.272	385.151		1.79755e-06	8.89879e-07	1.88268	0.00552082	0.176601	2.01999	1.01435
10843			D	Zoledronate	5.26475	273.276	273.098		2.10674e-06	7.60683e-07	1.81161	0.0169326	0.255514	2.76954	1.46964
10848						273.635	401.182		2.15639e-06	1.15757e-06	1.59278	0.0428774	0.365685	1.86286	0.897516
10850			D	dCTP	15.7663	273.64	468.172		5.20433e-06	4.00013e-06	1.64262	0.0395331	0.35434	1.30104	0.379666
10857						274.289	361.151		1.24249e-06	5.33753e-07	1.79812	0.0200507	0.272419	2.32784	1.21899
10860						274.773	379.141		1.72675e-06	9.59192e-07	1.76257	0.0106203	0.215481	1.80022	0.848171
10863						274.805	399.167		1.4283e-06	7.01468e-07	1.73215	0.035309	0.338246	2.03616	1.02585
10867						275.085	321.135		1.35566e-06	7.89844e-07	1.82346	0.00485398	0.172178	1.71637	0.779359
10871						275.962	351.146		1.26344e-06	5.69318e-07	1.93499	0.000136615	0.0798727	2.21923	1.15006
10884						279.576	168.042		1.67411e-06	5.79964e-07	1.72147	0.0197922	0.271147	2.88658	1.52936
10904						285.584	301.13		4.81296e-06	2.70095e-06	1.79344	0.0213182	0.278463	1.78195	0.833458
10908						286.291	427.198		1.28616e-06	6.0692e-07	1.90751	0.000697189	0.10733	2.11916	1.08349
10909			D	Bromazepam	2.24857	286.899	317.161		5.11918e-06	2.46582e-06	1.76364	0.0123461	0.227501	2.07605	1.05384
10910						286.909	181.086		4.7355e-06	3.55949e-06	1.68133	0.0354866	0.338968	1.33039	0.411846
10919						288.033	268.119		3.72682e-07	1.22563e-07	1.75448	0.0138689	0.236495	3.04073	1.60442
10921						288.087	650.295		1.16959e-06	9.46265e-07	1.67283	0.0247337	0.293995	1.236	0.305683
10929						288.323	279.124		1.25511e-06	6.09643e-07	1.94741	3.93662e-05	0.0456278	2.05877	1.04178
10937						289.519	244.127		1.9942e-06	8.7428e-07	1.72895	0.014017	0.237298	2.28097	1.18965
10940			D	D-myo-Inositol 1,2-cyclic phosphate	-15.5082	290.33	243.124		1.6859e-05	8.36887e-06	1.69989	0.0168192	0.254828	2.01449	1.01042
10948						292.83	501.737		2.39263e-06	1.25607e-06	1.84741	0.00484355	0.172111	1.90486	0.929685
10960						295.298	369.156		2.59345e-06	1.29486e-06	1.92013	0.0204945	0.274555	2.00289	1.00208
10963						295.507	355.141		1.61605e-06	7.64853e-07	1.4672	0.0343642	0.334339	2.11289	1.07922
10968						296.758	477.199		7.8545e-07	3.93077e-07	1.7537	0.00960957	0.20786	1.99821	0.998708
10975						298.767	536.161		6.49871e-07	2.80369e-07	1.81079	0.0200414	0.272373	2.31791	1.21283
11003			D	2,4-DB	-18.6599	302.578	250.093		1.12907e-06	8.97253e-07	1.63491	0.0312544	0.320569	1.25836	0.331548
11030						307.417	761.304		3.1962e-06	4.09176e-06	1.70944	0.0270693	0.303106	0.781131	-0.356363
11033						308.125	319.167		2.95633e-06	6.02362e-06	1.6563	0.0240446	0.291089	0.49079	-1.02682
11038						308.855	644.278		5.44567e-07	3.39863e-07	1.78575	0.0206058	0.275081	1.60231	0.680158
11043			D	Glucosylceramide (d18:1/26:0)	8.51933	309.846	841.322		9.90923e-07	2.01024e-06	1.6917	0.0471998	0.380067	0.492938	-1.02052
11055						311.54	539.179		7.85506e-07	4.91514e-07	1.56131	0.0393707	0.35376	1.59813	0.676389
11063			D	(2-hydroxy-5-{3,5,7-trihydroxy-4-[6,9,17,19,21-pentahydroxy-5,13-bis(3-hydroxyphenyl)-4,12,14-trioxapentacyclo[11.7.1.0,.0,.0,]henicosa-2(11),3(8),9,15(20),16,18-hexaen-18-yl]-3,4-dihydro-2H-1-benzopyran-2-yl}phenyl)oxidanesulfonic acid	12.8444	313.353	913.839		1.04074e-06	2.40048e-06	1.82425	0.00420329	0.167532	0.433555	-1.20571
11073			D	UDP-glucurote	-3.36286	314.072	581.291		3.78907e-06	3.04165e-06	1.70332	0.0202663	0.273464	1.24573	0.316991
11077						314.604	243.006		4.33169e-07	3.40368e-07	1.7973	0.0135397	0.234666	1.27265	0.347836
11108						317.65	381.156		1.41815e-06	7.52818e-07	1.79525	0.0107374	0.216303	1.88378	0.913633
11111						318.149	748.798		2.85619e-06	3.87506e-06	1.78053	0.0126838	0.229619	0.73707	-0.440126
11115						318.162	748.296		3.57931e-06	4.3387e-06	1.73075	0.0239316	0.290602	0.824974	-0.277579
11138						320.56	411.203		1.19263e-06	7.23526e-07	1.77937	0.00812145	0.195626	1.64836	0.72103
11150						320.673	762.809		7.74948e-06	9.54326e-06	1.63598	0.0393404	0.353652	0.812038	-0.300381
11155						320.909	761.305		6.36953e-05	7.52329e-05	1.61286	0.0499449	0.389538	0.846641	-0.240178
11161						321.771	298.138		1.05812e-06	3.10102e-07	1.66861	0.0226956	0.285077	3.41217	1.77069
11168			D	CE(15D5)	3.75072	321.797	776.31		1.04137e-05	1.38784e-05	1.85173	0.00387547	0.164728	0.750354	-0.414357
11169						321.816	284.151		5.47297e-07	1.98161e-07	1.7742	0.0191288	0.267782	2.76188	1.46565
11173						322.463	401.182		1.82933e-06	1.20667e-06	1.79934	0.00447689	0.169618	1.51601	0.600283
11180						323.036	653.311		1.9809e-05	1.08383e-05	1.66121	0.0243743	0.292493	1.82768	0.870016
11181						323.055	195.066		1.692e-06	1.29229e-06	1.65996	0.02751	0.304708	1.3093	0.3888
11182						323.164	373.13		9.41097e-07	4.37407e-07	1.64217	0.0204652	0.274416	2.15154	1.10537
11196						324.34	623.302		3.53018e-06	1.55171e-06	1.76493	0.00661559	0.183782	2.27502	1.18588
11197			D	3-O-Protocatechuoylceanothic acid	12.973	324.494	623.803		2.29879e-06	9.25032e-07	1.79688	0.00682175	0.185613	2.48509	1.3133
11200						325.399	265.145		1.95299e-06	1.13519e-06	1.71425	0.0304218	0.316625	1.72041	0.782749
11202						325.421	654.315		1.07547e-05	7.75909e-06	1.67201	0.0389794	0.35235	1.38608	0.471006
11207						326.237	521.168		1.26755e-05	6.29784e-06	1.64436	0.0391814	0.35308	2.01267	1.00911
11223						327.853	343.213		1.26513e-05	7.16113e-06	1.6525	0.0205988	0.275048	1.76667	0.82103
11229			D	Boscalid	7.41855	328.067	344.217		2.17869e-06	1.14752e-06	1.69589	0.0181721	0.262663	1.89861	0.924943
11231						329.058	249.15		1.00541e-06	3.02745e-07	1.92696	0.00110466	0.116747	3.32099	1.73161
11232						329.085	415.198		8.63005e-07	4.88611e-07	1.84206	0.00760549	0.191939	1.76624	0.820682
11244						331.465	842.832		8.81707e-07	1.90783e-06	1.71387	0.013993	0.237169	0.462152	-1.11356
11255			D	2-Methylhexanoyl-CoA	11.2053	332.633	880.721		1.61536e-07	4.15178e-07	1.49571	0.04113	0.359898	0.389077	-1.36187
11267						333.551	144.045		2.8813e-05	1.50942e-05	1.73277	0.0285584	0.308383	1.90888	0.932727
11279						334.098	528.76		7.45207e-07	4.6804e-07	1.84661	0.00496273	0.172856	1.59219	0.671008
11293						335.022	449.23		4.979e-08	6.84821e-07	1.76837	0.0200089	0.272214	0.0727051	-3.7818
11310						337.038	333.099		4.454e-06	2.36168e-06	1.80526	0.00448894	0.169706	1.88594	0.915284
11313						337.305	513.755		1.92359e-06	1.29955e-06	1.68285	0.0190897	0.267579	1.48019	0.565784
11316						337.425	868.714		4.36651e-06	5.92351e-06	1.73075	0.0291051	0.310227	0.737149	-0.439971
11322			D	Solamargine	-20.4465	337.44	869.048		2.50375e-06	4.17675e-06	1.76334	0.0236071	0.289187	0.599448	-0.738293
11338						338.624	565.259		1.53244e-06	8.91384e-07	1.55323	0.0373033	0.346112	1.71917	0.781715
11352			D	3-oxobrimonidine	-21.8049	339.22	311.151		4.97888e-06	2.73994e-06	1.80318	0.0209886	0.276864	1.81715	0.861675
11377						340.991	382.134		1.20488e-06	2.45076e-07	1.88117	0.000338858	0.0979248	4.91634	2.29759
11406						342.193	448.134		9.28378e-07	5.66806e-07	1.51183	0.0462445	0.376626	1.63791	0.711857
11408						342.205	522.171		1.63468e-06	8.73411e-07	1.67067	0.0278517	0.305926	1.87161	0.904278
11413			D	P1,P4-Bis(5'-uridyl) tetraphosphate	0.701708	343.31	791.315		2.45763e-06	3.8835e-06	1.79614	0.018604	0.265015	0.632839	-0.66009
11447						345.707	359.208		2.03165e-06	1.36064e-06	1.58452	0.0420155	0.362867	1.49315	0.578363
11452						345.771	740.3		3.06724e-06	5.12106e-06	1.8788	0.00152419	0.126148	0.598947	-0.739501
11460						346.954	441.25		5.98445e-06	1.16161e-05	1.75645	0.0158946	0.249024	0.515185	-0.956838
11475						348.164	579.753		1.78534e-06	3.91041e-07	1.8819	0.00529852	0.175076	4.56561	2.19081
11476						348.164	580.255		9.36404e-07	3.2845e-07	1.78509	0.00446534	0.169535	2.85098	1.51146
11507						352.899	738.804		6.44596e-07	1.3551e-06	1.81375	0.00433185	0.168539	0.475682	-1.07193
11509						352.913	753.306		8.20701e-06	2.06434e-05	1.79918	0.00519241	0.17437	0.397561	-1.33075
11510						352.916	738.302		8.49153e-07	1.89036e-06	1.5579	0.0255828	0.297434	0.449203	-1.15456
11529			D	D-myo-Inositol 1,2-cyclic phosphate	-16.7543	355.316	243.124		4.35195e-06	2.15771e-06	1.87465	0.00199159	0.136927	2.01693	1.01216
11531						355.317	373.224		1.94492e-06	9.67534e-07	1.84747	0.00348835	0.160895	2.01019	1.00733
11535						355.328	226.116		6.4779e-06	3.26728e-06	1.78443	0.025448	0.296898	1.98266	0.987436
11536						355.329	225.113		5.49984e-05	2.98426e-05	1.79496	0.0142222	0.238392	1.84295	0.882019
11552			D	6-Deoxy-6-sulfo-D-fructose 1-phosphate	-13.2909	356.482	325.203		9.30454e-06	5.07903e-06	1.63702	0.0218964	0.281301	1.83195	0.873383
11556			D	Cycloguanil hydrochloride	-7.44502	356.483	289.181		1.97036e-06	1.16201e-06	1.64564	0.0165772	0.253346	1.69565	0.761839
11578			D	Clorgyline	-24.1765	359.553	273.171		5.68125e-06	2.5838e-06	1.77727	0.00508163	0.17365	2.19879	1.13671
11604						362.426	552.283		1.9607e-06	1.1299e-06	1.78037	0.0211966	0.277854	1.73528	0.795173
11608			D	UK-47265	-7.28139	362.433	340.185		2.42425e-06	1.78529e-06	1.56343	0.0431374	0.366521	1.3579	0.441382
11618			D	2-(3,5-Dichlorophenylcarbamoyl)-1,2-dimethylcyclopropane-1-carboxylic acid	0.321277	363.615	303.161		8.65146e-07	4.87789e-07	1.74499	0.00923228	0.204751	1.77361	0.826688
11619						363.622	551.28		8.38212e-06	5.05496e-06	1.64119	0.0413538	0.360656	1.6582	0.729617
11626			D	Erythromycin ethylsuccite	-14.7065	364.827	863.047		1.16023e-06	1.71319e-06	1.63265	0.0410065	0.359478	0.677231	-0.56228
11636			D	IAA-94	-10.3177	366.086	358.232		3.11683e-06	7.66713e-07	1.89306	0.00701192	0.187238	4.06518	2.02332
11655						367.786	521.269		0.000272099	0.000164178	1.71023	0.024135	0.291476	1.65734	0.72887
11662						368.447	1021.53		1.35219e-06	7.86832e-07	1.70904	0.0135368	0.234649	1.71853	0.781172
11664						368.481	448.24		1.87779e-06	1.25356e-06	1.75943	0.023038	0.286645	1.49797	0.583008
11667						368.502	389.218		1.03411e-06	5.64948e-07	1.61871	0.0398042	0.355303	1.83046	0.872206
11673						369.616	425.196		6.245e-07	2.51083e-07	1.79391	0.0294223	0.311734	2.48723	1.31454
11674			D	5'-xanthylate(2-)	-11.7085	369.616	363.195		1.35734e-05	7.86051e-06	1.85599	0.00608475	0.180065	1.72678	0.788087
11675						369.622	365.192		3.99253e-06	2.36582e-06	1.8428	0.00507626	0.173615	1.68759	0.754962
11676						369.626	364.198		2.3767e-06	1.51033e-06	1.86632	0.00223567	0.142322	1.57364	0.654102
11677			D	Thiadiazolidinone	-4.21191	369.628	327.218		0.000146124	8.5771e-05	1.84675	0.00561376	0.17721	1.70366	0.768634
11678						369.628	328.221		2.78884e-05	1.54387e-05	1.87983	0.00252291	0.147728	1.80639	0.853108
11679						369.63	324.19		3.90144e-06	2.26382e-06	1.7419	0.0100121	0.211013	1.72339	0.785247
11680						369.639	81.8045		1.22427e-06	4.78386e-07	1.86284	0.00115601	0.117855	2.55918	1.35568
11684						369.644	390.214		4.59846e-06	2.72171e-06	1.90181	0.000981192	0.114418	1.68955	0.75664
11688						369.665	391.217		7.91028e-07	4.62214e-07	1.80665	0.00579385	0.178346	1.71139	0.775166
11702						369.699	323.187		2.45425e-05	1.3088e-05	1.78526	0.00617284	0.18056	1.87519	0.90704
11705						370.188	977.49		7.94426e-05	6.43298e-05	1.56102	0.0492897	0.387332	1.23493	0.304425
11711						371.991	514.275		1.55958e-06	1.17351e-06	1.53631	0.0475459	0.381295	1.32899	0.410331
11735						380.6	242.176		0.000194764	0.000237421	1.71282	0.0279098	0.306131	0.820331	-0.285722
11742						384.085	195.139		2.23037e-06	1.54011e-06	1.70453	0.0286483	0.308689	1.44818	0.534246
11762						386.498	379.19		4.60244e-06	1.83355e-06	1.86973	0.00202182	0.137642	2.51012	1.32776
11764						386.505	343.213		3.40691e-05	1.4128e-05	1.91566	0.000961054	0.113992	2.41145	1.2699
11765			D	Boscalid	7.15675	386.505	344.216		5.83181e-06	2.53791e-06	1.91667	0.00103555	0.1155	2.29788	1.2003
11769						386.6	406.209		2.23666e-06	1.04757e-06	1.89153	0.00490531	0.172501	2.13509	1.0943
11771						386.653	381.187		1.29727e-06	5.18998e-07	1.88796	0.0012282	0.119629	2.49956	1.32168
11776						387.719	203.035		2.30541e-06	1.3755e-08	1.95695	0.043182	0.366664	167.606	7.38893
11779						387.749	455.242		2.61294e-06	1.14793e-06	1.85996	0.00326111	0.158326	2.27622	1.18664
11787			D	L-Selenomethionine	22.3371	388.898	197.118		3.36063e-05	2.30318e-05	1.591	0.0430771	0.366327	1.45913	0.545105
11790						389.048	305.176		1.74509e-05	9.7474e-06	1.78669	0.00577749	0.178245	1.79031	0.840208
11792						389.145	324.19		6.79257e-06	4.07487e-06	1.60728	0.0370279	0.345056	1.66694	0.737205
11794						389.248	306.18		3.45044e-06	1.73753e-06	1.80432	0.00590415	0.179014	1.98583	0.989741
11796						389.647	359.164		5.73985e-06	3.42422e-06	1.59684	0.0385924	0.350938	1.67625	0.745235
11798						390.078	323.187		4.14159e-05	2.42797e-05	1.60612	0.0406446	0.358237	1.70578	0.770434
11799			D	Cyhexatin	9.09713	390.105	386.183		3.52887e-06	2.23873e-06	1.64152	0.0275533	0.304863	1.57629	0.656529
11814						392.551	265.145		4.46316e-06	3.12342e-06	1.58381	0.0424572	0.36432	1.42893	0.514938
11815						392.561	209.967		1.45739e-06	1.3457e-06	1.72977	0.0208963	0.276438	1.083	0.115029
11839						396.682	775.408		4.38317e-07	2.86922e-06	1.93751	0.000534259	0.103716	0.152765	-2.71061
11841						397.021	776.412		1.9512e-07	1.36279e-06	1.94395	0.0201011	0.272664	0.143176	-2.80414
11846			D	4-Hydroxylamino-2,6-dinitrotoluene	-10.313	397.389	214.153		9.60298e-07	7.72598e-07	1.65875	0.031063	0.319672	1.24295	0.313764
11850						398.154	337.166		3.4365e-06	2.4314e-06	1.61334	0.0367712	0.344062	1.41338	0.499153
11866						399.956	209.118		3.25449e-05	2.12903e-05	1.73564	0.0176406	0.259672	1.52863	0.612237
11867						400.008	210.121		3.92828e-06	2.41077e-06	1.80437	0.0122573	0.226931	1.62947	0.704404
11872			D	Urate D-ribonucleotide	-16.6392	402.203	381.206		4.74767e-06	1.90557e-06	1.84186	0.00431723	0.168427	2.49147	1.317
11873			D	Bluensidine 6-phosphate	16.229	402.209	345.229		3.38325e-05	1.28621e-05	1.8537	0.00315566	0.157039	2.63039	1.39528
11874			D	Oxadiazon	10.7425	402.215	346.232		5.54124e-06	2.16101e-06	1.84985	0.00471058	0.171244	2.5642	1.35851
11875						402.217	382.209		8.09234e-07	3.00715e-07	1.89124	0.00472491	0.171339	2.69103	1.42816
11876						402.243	408.225		2.19776e-06	9.63673e-07	1.82946	0.00485601	0.172191	2.2806	1.18942
11894						408.596	299.15		4.13623e-07	5.10711e-07	1.63714	0.0437007	0.36831	0.809897	-0.30419
11901						409.791	573.292		1.61351e-06	3.18301e-06	1.74848	0.0102825	0.213041	0.506913	-0.98019
11905			D	Thiadiazolidinone	-4.1877	410.509	327.218		5.14151e-05	2.27436e-05	1.67829	0.00829526	0.196794	2.26063	1.17673
11908			D	Polixetonium chloride	8.18899	410.717	326.206		6.10983e-06	3.58233e-06	1.56335	0.0422043	0.363491	1.70555	0.770236
11910						411.929	286.125		2.13928e-06	2.44402e-08	1.93258	0.0062029	0.180727	87.5312	6.45173
11912						411.98	404.23		1.35841e-06	7.46072e-07	1.93862	8.72399e-05	0.0679876	1.82075	0.864533
11913						412	379.208		1.04177e-06	5.56251e-07	1.95316	2.98911e-05	0.0430561	1.87285	0.905232
11916						413.188	341.234		7.84997e-05	4.31613e-05	1.91743	0.000703563	0.107467	1.81875	0.862948
11917						413.233	342.237		1.48507e-05	7.3968e-06	1.93421	0.00021806	0.0902887	2.00772	1.00556
11918						413.529	457.245		8.97588e-07	6.61852e-07	1.63674	0.0273551	0.304149	1.35618	0.439546
11919			D	2,6-Dichlorophenol-4-(1,4-phthoquinone imine)	-18.952	414.122	321.171		6.10116e-06	3.46225e-06	1.67493	0.0281897	0.307112	1.7622	0.817374
11924						416.894	323.187		2.68158e-05	1.55705e-05	1.84784	0.00185358	0.133477	1.72222	0.784272
11926			D	CDP	23.6089	417.033	404.193		2.12012e-06	1.1255e-06	1.50167	0.0306042	0.317499	1.88371	0.91358
11927						417.678	377.174		4.30565e-06	2.6368e-06	1.89899	0.00182025	0.132823	1.63291	0.707444
11929						417.949	205.087		1.22091e-05	1.65532e-05	1.59228	0.0380794	0.349041	0.737567	-0.439155
11941						421.53	225.15		2.76524e-06	2.43464e-06	1.69882	0.0247667	0.294132	1.13579	0.183696
11942						421.618	193.071		4.01228e-05	3.09307e-05	1.7216	0.0221821	0.282669	1.29718	0.375384
11943			D	6-Deoxy-6-sulfo-D-fructose 1-phosphate	-13.4534	421.641	325.203		2.35929e-05	1.55111e-05	1.6755	0.0162248	0.251142	1.52103	0.605046
11949			D	Cycloguanil hydrochloride	-7.44407	422.502	289.181		1.92691e-06	1.19188e-06	1.87833	0.000999395	0.114791	1.6167	0.69305
11950			D	Monobromobisphenol A	17.6222	422.53	308.195		6.83658e-06	3.70019e-06	1.80254	0.00358171	0.161878	1.84763	0.885676
11957						425.096	486.259		2.63138e-07	8.15347e-08	1.64028	0.00539105	0.175723	3.22732	1.69034
11961						425.61	285.207		3.03546e-06	1.58359e-06	1.8109	0.00491246	0.172546	1.91682	0.938712
11975						428.865	324.19		7.78196e-06	4.71698e-06	1.6597	0.0191598	0.267943	1.64978	0.722271
11979						431.184	195.139		4.0635e-06	2.63985e-06	1.63291	0.0286075	0.30855	1.53929	0.622265
11980						431.249	223.134		0.000305656	0.000196906	1.83499	0.00605915	0.179919	1.55229	0.634399
11981						431.264	224.137		4.23524e-05	2.7656e-05	1.79199	0.00897816	0.202567	1.5314	0.614849
11987			D	Streptidine 6-phosphate	-12.0538	433.13	343.249		6.10033e-05	3.29899e-05	1.8503	0.00205851	0.13849	1.84915	0.886865
11989						433.353	344.253		1.09935e-05	5.57887e-06	1.81858	0.00495871	0.172831	1.97055	0.9786
11995						434.827	353.197		8.45131e-07	4.12883e-07	1.82791	0.00255538	0.148286	2.0469	1.03344
11999			D	6-Deoxy-6-sulfo-D-fructose 1-phosphate	-13.4046	435.054	325.203		1.98877e-05	1.19646e-05	1.62523	0.0202043	0.273165	1.66221	0.733105
12005			D	Diethylphosphoric acid	-11.645	436.565	155.107		2.27518e-05	1.35581e-05	1.84432	0.00267143	0.150197	1.67809	0.746824
12009						438.26	393.948		2.28095e-06	1.3755e-08	1.96192	0.00557249	0.176942	165.828	7.37354
12036						440.652	999.554		4.53967e-06	2.46572e-06	1.80818	0.00623116	0.180882	1.84111	0.880578
12040			D	Cyhexatin	9.01725	443.18	386.183		1.80914e-06	8.58894e-07	1.81869	0.0143043	0.238824	2.10636	1.07475
12041						443.281	357.212		1.43353e-07	3.34919e-07	1.57994	0.0270263	0.302948	0.428024	-1.22424
12046						446.178	306.18		1.48721e-05	8.38559e-06	1.76934	0.0127367	0.229944	1.77354	0.826629
12049						446.47	387.195		9.1197e-07	5.80018e-07	1.86567	0.00353661	0.161408	1.57231	0.652889
12052						446.926	368.172		1.74319e-06	8.73203e-07	1.74524	0.00763028	0.192125	1.99632	0.997343
12056						450.151	189.092		1.40771e-06	3.40021e-06	1.87975	0.0426333	0.364894	0.414005	-1.27228
12065			D	Dichloroarcyriaflavin A	8.00081	453.212	395.221		5.19325e-06	2.02687e-06	1.72767	0.0259887	0.299026	2.5622	1.35739
12104						456.409	307.192		2.61449e-05	1.56271e-05	1.78679	0.0170073	0.255962	1.67305	0.742478
12108						456.875	341.234		1.10892e-05	5.65169e-06	1.65801	0.0258455	0.298468	1.96211	0.972407
12126			D	L-Selenomethionine	22.3411	464.396	197.118		5.98887e-06	4.0724e-06	1.93412	0.000150202	0.0821684	1.4706	0.556403
12140						468.625	283.069		4.71318e-07	1.69793e-06	1.5201	0.0261121	0.299503	0.277584	-1.849
12143			D	Aplysil	17.9712	469.784	310.211		2.1577e-05	1.24961e-05	1.59582	0.0276024	0.305039	1.72669	0.788013
12167						475.814	209.118		4.5784e-05	3.22142e-05	1.64197	0.0279135	0.306144	1.42124	0.507149
12168			D	Cycloguanil hydrochloride	-7.4346	475.814	289.181		1.7512e-05	1.23368e-05	1.6403	0.0309953	0.319354	1.41949	0.505371
12169			D	Polixetonium chloride	7.75096	475.846	326.206		1.95326e-05	1.38889e-05	1.6113	0.0303482	0.316271	1.40634	0.491946
12171						475.854	361.179		8.18063e-06	5.81833e-06	1.59191	0.0452424	0.373065	1.40601	0.491607
12173			D	Monobromobisphenol A	17.9762	475.892	308.195		2.72623e-05	1.86553e-05	1.71995	0.0136489	0.235279	1.46137	0.547321
12200						477.392	394.175		1.17068e-06	1.61438e-06	1.66831	0.0285467	0.308343	0.725157	-0.463634
12240						488.616	377.086		8.02252e-07	3.4977e-07	1.81849	0.00319606	0.15754	2.29365	1.19765
12253						490.081	391.156		4.77007e-06	2.4464e-06	1.61476	0.0427854	0.365387	1.94983	0.963351
12291						494.754	390.214		3.68239e-06	2.36154e-06	1.81316	0.00775786	0.193064	1.55931	0.640911
12292			D	DHAP(6:0)	16.469	494.757	269.212		1.74611e-05	1.97177e-05	1.84864	0.00497275	0.172917	0.885555	-0.175346
12294						494.777	77.3019		1.89806e-06	1.24369e-06	1.62568	0.0280884	0.306758	1.52616	0.609903
12297						494.778	210.121		9.02482e-06	5.40753e-06	1.7541	0.00764106	0.192205	1.66893	0.738928
12298			D	Aplysil	17.6799	494.778	310.211		3.92288e-05	2.69354e-05	1.64806	0.0359919	0.340997	1.4564	0.54241
12299			D	Thiadiazolidinone	-4.17581	494.787	327.218		0.000119583	8.18354e-05	1.70886	0.0157951	0.248376	1.46126	0.547215
12300						494.787	328.221		2.30335e-05	1.5494e-05	1.63428	0.0240318	0.291034	1.4866	0.572017
12301			D	5'-xanthylate(2-)	-11.5164	494.787	363.195		1.12809e-05	7.35392e-06	1.73914	0.0226449	0.284842	1.53399	0.617292
12307						495.925	555.055		3.14933e-06	1.3755e-08	1.96056	0.0174124	0.258354	228.959	7.83895
12308						495.949	551.061		5.20294e-06	2.37363e-08	1.94073	0.028888	0.3095	219.198	7.77609
12310						495.96	553.058		6.69714e-06	1.3755e-08	1.96054	0.0202082	0.273184	486.888	8.92745
12391						505.304	352.997		1.3178e-06	2.32267e-06	1.62404	0.0348631	0.336418	0.567366	-0.817648
12394						506.344	352.501		1.97553e-07	6.92713e-07	1.84383	0.00604104	0.179816	0.285188	-1.81002
12409						510.069	415.226		1.13247e-06	1.991e-06	1.61382	0.0414121	0.360853	0.568795	-0.81402
12417						513.67	370.26		2.7935e-06	1.78846e-06	1.80993	0.00628048	0.18115	1.56196	0.643358
12422						514.828	345.184		1.57312e-05	1.15889e-05	1.55944	0.0463307	0.376939	1.35744	0.440888
12423						514.833	208.098		3.95737e-06	3.47203e-06	1.72813	0.0183725	0.263763	1.13979	0.188764
12425						514.881	405.25		8.89332e-07	3.92025e-06	1.35201	0.0369795	0.344869	0.226856	-2.14015
12427						514.926	346.188		2.15866e-06	1.53426e-06	1.6917	0.0190163	0.267197	1.40697	0.492594
12445						518.23	479.279		4.3722e-07	9.87176e-07	1.74825	0.0377782	0.347913	0.4429	-1.17495
12450						518.356	402.931		6.01771e-06	1.02524e-07	1.84271	0.043851	0.368783	58.6957	5.87518
12454						518.387	401.932		4.26813e-06	6.47815e-08	1.85721	0.010353	0.213558	65.885	6.04188
12463						518.416	403.929		4.70375e-06	1.3755e-08	1.95851	0.027462	0.304535	341.967	8.41771
12487			D	Selenocystine	-14.1178	520.81	335.093		6.00226e-07	1.13838e-06	1.77702	0.00731607	0.189713	0.527264	-0.923402
12491						521.985	368.253		1.47152e-06	8.21644e-07	1.8322	0.00673442	0.184847	1.79095	0.840721
12493						523.075	436.255		9.24308e-07	5.90971e-07	1.77481	0.0183411	0.263591	1.56405	0.645287
12507						525.506	292.2		0.00012663	8.7847e-05	1.80074	0.013856	0.236424	1.44148	0.527555
12513			D	5-Fluorodeoxyuridine monophosphate	-18.116	525.548	327.174		5.04153e-06	3.46177e-06	1.91512	0.000875236	0.111998	1.45634	0.542352
12515						526.133	329.171		1.58809e-06	1.16949e-06	1.57401	0.040165	0.356572	1.35793	0.441414
12516			D	CGH 2466	11.1859	526.617	323.223		8.50416e-06	4.34396e-06	1.93339	0.000740418	0.108218	1.9577	0.96916
12524						528.099	881.505		5.55146e-07	2.89152e-07	1.77897	0.0236493	0.289373	1.91991	0.941041
12532						531.633	186.158		6.36521e-06	5.02469e-06	1.86731	0.00346481	0.160641	1.26679	0.341174
12543			D	Tricrozarin A	24.6675	535.064	295.228		0.000260939	0.00019992	1.67014	0.0422653	0.363691	1.30521	0.384286
12545						535.088	296.232		5.1603e-05	3.81515e-05	1.70861	0.0340133	0.332857	1.35258	0.435714
12546			D	3',5'-Cyclic IMP	20.7867	535.095	331.205		2.43013e-06	1.70402e-06	1.78222	0.0161074	0.250395	1.42612	0.512095
12560						537.515	883.52		1.2421e-06	6.44929e-07	1.76717	0.0313219	0.320883	1.92595	0.945569
12589						541.061	347.2		9.62891e-06	5.29379e-06	1.73929	0.0149777	0.242865	1.81891	0.863071
12591			D	Filiforminol	16.2314	541.068	312.227		2.711e-05	1.41274e-05	1.80453	0.00695962	0.186797	1.91897	0.940332
12595						541.084	393.226		3.52144e-06	1.88611e-06	1.72496	0.0103185	0.213306	1.86704	0.900749
12598			D	2-(alpha-D-Mannosyl)-3-phosphoglycerate	-23.8472	541.518	349.197		2.5292e-06	1.35116e-06	1.70454	0.0208096	0.276036	1.87187	0.90448
12608						546.444	775.442		1.18699e-06	3.47729e-07	1.83857	0.0189003	0.266589	3.41354	1.77127
12615						547.508	576.348		1.6216e-06	2.51476e-06	1.66111	0.0392267	0.353243	0.644832	-0.633005
12627						549.389	593.347		1.30814e-06	8.99017e-07	1.63865	0.0471937	0.380045	1.45507	0.541092
12645						551.773	237.15		4.73109e-06	2.94008e-06	1.93117	0.00016156	0.0838725	1.60917	0.686317
12695						560.097	634.383		5.75968e-07	3.97991e-07	1.55156	0.0423883	0.364095	1.44719	0.533255
12703						561.317	771.447		1.52108e-06	6.71802e-07	1.42885	0.0230646	0.286765	2.26418	1.17899
12709						562.476	212.173		7.7696e-07	5.09525e-07	1.86691	0.00380116	0.164039	1.52487	0.608687
12716						563.744	376.307		1.61782e-06	3.64405e-06	1.80911	0.00628346	0.181166	0.443962	-1.17149
12717						564.846	627.377		9.91172e-07	7.48821e-07	1.74111	0.011893	0.224538	1.32364	0.404514
12756						569.531	913.532		1.43755e-06	4.71046e-07	1.67739	0.0105932	0.215289	3.05183	1.60967
12822						576.751	823.464		7.58716e-07	2.83408e-07	1.82545	0.00844321	0.19776	2.67711	1.42068
12845			D	2-Protocatechoylphloroglucinolcarboxylate	-11.6029	580.023	307.228		2.20105e-06	1.29554e-06	1.78373	0.0265043	0.301	1.69894	0.764633
12879						582.398	324.173		4.88205e-06	1.3123e-05	1.76327	0.0190356	0.267297	0.372021	-1.42654
12896						583.481	248.973		0.000199458	0.000104946	1.89942	0.0010407	0.115598	1.90059	0.926445
12954						589.237	867.516		7.58512e-07	3.94198e-07	1.68215	0.0162481	0.251289	1.92419	0.944251
12986						594.038	889.51		8.23563e-07	3.91507e-07	1.77258	0.0141937	0.238242	2.10357	1.07284
12990						595.138	275.202		1.15342e-05	1.52179e-05	1.67406	0.039779	0.355214	0.757937	-0.39985
13018						597.472	322.276		1.56861e-06	2.24268e-06	1.56694	0.0448925	0.372004	0.699433	-0.515742
13032						598.604	358.252		6.93479e-06	1.01798e-05	1.67453	0.0223465	0.283446	0.681227	-0.553792
13048			D	(R)-2-Hydroxy-7,8-dimethoxy-2H-1,4-benzoxazin-3(4H)-one 2-glucoside	-5.2173	598.661	388.344		4.48986e-06	3.13387e-06	1.85353	0.00312142	0.156607	1.43269	0.518726
13056						599.677	471.276		4.60564e-07	7.4346e-07	1.73718	0.0102687	0.21294	0.619487	-0.690854
13063						599.697	285.244		1.68178e-06	2.02258e-06	1.78472	0.0124538	0.228185	0.831505	-0.266202
13129			D	CDP-N-methylethanolamine	-20.3414	600.905	461.269		2.21098e-06	5.11493e-06	1.85005	0.0013036	0.121326	0.432261	-1.21003
13131						600.907	463.266		7.76245e-07	1.24202e-06	1.70767	0.0305834	0.3174	0.624986	-0.678104
13134						600.912	462.272		3.86766e-07	1.1371e-06	1.88463	0.00150779	0.125726	0.340135	-1.55582
13141						602.058	158.126		9.44531e-06	1.46613e-05	1.7864	0.0142057	0.238305	0.644235	-0.634341
13142						602.061	157.123		0.000113982	0.000162526	1.80503	0.0132308	0.232894	0.701312	-0.511871
13154						603.223	529.346		8.88556e-07	1.30662e-06	1.6718	0.0433781	0.367289	0.680042	-0.556305
13179						604.469	138.889		3.54782e-06	3.81995e-06	1.81024	0.009432	0.206416	0.928762	-0.106619
13203			D	D-Erythroascorbic acid 1'-a-D-glucoside	-6.3523	607.86	309.244		2.87311e-06	1.87371e-06	1.70916	0.0237441	0.289788	1.53338	0.616714
13271						614.8	447.276		2.34376e-06	3.92523e-06	1.65939	0.0271815	0.303517	0.597103	-0.743949
13274						614.803	448.279		5.54944e-07	1.03865e-06	1.70791	0.0153255	0.245251	0.534295	-0.904293
13300						616.041	629.391		5.55141e-06	4.5329e-06	1.59548	0.0364686	0.342881	1.22469	0.292421
13303						617.09	485.313		1.399e-06	3.62883e-06	1.8167	0.00692734	0.186523	0.385522	-1.37511
13358						620.514	588.431		2.35407e-06	1.92136e-05	1.78092	0.00102236	0.115246	0.122521	-3.0289
13383						622.778	275.202		2.06659e-05	2.72688e-05	1.92739	0.000491211	0.102792	0.75786	-0.399997
13385						622.791	487.329		1.01702e-05	1.83751e-05	1.69267	0.0479436	0.382693	0.553476	-0.853407
13398			D	Phaseolic acid	23.5144	623.942	297.244		3.66939e-05	4.3277e-05	1.69933	0.0274474	0.304483	0.847886	-0.238058
13411						625.082	591.451		2.84291e-06	1.19305e-05	1.91877	0.000469573	0.102271	0.23829	-2.06921
13438						626.212	324.194		5.50299e-06	4.15129e-06	1.72502	0.0155836	0.246982	1.32561	0.406656
13489			D	Mangiferin 6'-gallate	7.94115	629.613	575.456		8.50714e-07	3.0213e-06	1.64832	0.0399126	0.355686	0.281572	-1.82842
13490						629.613	602.448		5.86076e-07	2.40496e-06	1.77296	0.00180142	0.132446	0.243695	-2.03685
13491						629.638	574.453		2.67435e-06	9.57875e-06	1.68486	0.0242875	0.292125	0.279196	-1.84065
13492						629.643	766.477		4.33531e-06	9.29464e-06	1.78477	0.0198696	0.27153	0.466431	-1.10026
13494						629.644	619.483		3.29312e-06	1.02534e-05	1.93437	0.00158497	0.127661	0.321174	-1.63857
13499						629.653	765.472		1.07481e-05	2.30704e-05	1.84885	0.0141779	0.238158	0.46588	-1.10197
13523						630.818	550.348		3.66331e-07	1.30224e-06	1.73491	0.0109868	0.218153	0.281307	-1.82978
13579						635.389	488.332		5.46241e-05	9.43546e-05	1.5387	0.0441817	0.369816	0.578924	-0.788555
13582						635.41	487.329		0.00021753	0.00036857	1.6805	0.0323023	0.325373	0.590201	-0.760723
13584			D	CDP-choline	7.63367	635.44	489.335		7.81986e-06	1.49682e-05	1.61733	0.0258269	0.298395	0.522431	-0.936686
13592						636.462	588.469		5.21132e-07	2.04852e-06	1.83398	0.00279448	0.152099	0.254395	-1.97486
13604						636.89	522.353		9.89675e-07	2.5395e-06	1.44918	0.0325487	0.326477	0.389713	-1.35952
13676						642.262	821.51		2.14117e-06	4.35885e-06	1.64375	0.0457322	0.374748	0.491225	-1.02555
13704						643.7	767.489		5.19198e-05	0.000143133	1.887	0.00494419	0.172742	0.362738	-1.463
13715			D	3,4,5-trihydroxy-6-(4-methoxy-1-benzofuran-5-carbonyloxy)oxane-2-carboxylic acid	0.483148	646.273	369.301		3.45356e-06	8.23251e-06	1.71113	0.0175793	0.25932	0.419502	-1.25325
13717						646.834	279.54		1.01744e-05	1.40529e-05	1.69669	0.0250407	0.295256	0.724008	-0.465922
13793						650.265	309.207		1.25136e-05	6.13382e-06	1.7159	0.0280714	0.306699	2.0401	1.02864
13833			D	1,8,16,17,18,21,22,23,34,35,39,39-dodecahydroxy-6,9,12,27,30,40-hexaoxaoctacyclo[34.3.1.0tetraconta-3,14,16,18,20,22,24,32,34,36-decaene-2,5,13,26,31-pentone	8.24695	652.383	801.557		1.04361e-05	1.95252e-05	1.7011	0.0313086	0.320822	0.534492	-0.903758
13834			D	6-Hydroxy flavin adenine dinucleotide	6.17633	652.429	802.561		4.59963e-06	9.68573e-06	1.42713	0.045576	0.37417	0.474887	-1.07434
13848						652.795	998.578		6.78432e-07	1.39365e-06	1.45267	0.0490523	0.386525	0.486804	-1.03859
13859						653.664	475.307		2.71825e-06	4.94915e-06	1.56097	0.0240796	0.291239	0.549236	-0.864502
13862						654.782	507.3		1.00017e-05	1.35709e-05	1.68576	0.0216056	0.279886	0.736994	-0.440275
13874			D	D-Galactose 6-sulfate	-14.2078	656.834	261.223		3.07985e-06	4.04907e-06	1.68709	0.0202399	0.273337	0.760632	-0.39473
13890			D	Convicine	12.3008	659.381	306.252		7.12315e-06	1.62986e-05	1.85918	0.0463074	0.376855	0.437042	-1.19416
13913			D	CoA	-5.80799	664.264	768.537		4.01295e-06	6.3399e-06	1.67547	0.0236285	0.289281	0.632967	-0.659797
14060						678.782	70.3121		0.000282222	0.000351989	1.64544	0.0270373	0.302988	0.801793	-0.318698
14061						678.782	282.252		0.00611574	0.00769733	1.5435	0.0498595	0.389252	0.794528	-0.33183
14063			D	Apigenin 7-O-[beta-D-apiosyl-(1->2)-beta-D-glucoside]	21.4125	678.8	565.511		4.25347e-05	6.04858e-05	1.58877	0.0360714	0.341313	0.703218	-0.507956
14086						679.886	160.062		9.67518e-05	4.44714e-05	1.73281	0.0323249	0.325474	2.1756	1.12141
14090			D	Chlorpromazine hydrochloride	-19.3079	679.943	356.326		8.82473e-07	6.84625e-06	1.53847	0.00629238	0.181214	0.128899	-2.95569
14094			D	Chlorogete	17.521	680.505	355.322		1.11188e-05	3.46906e-05	1.8843	0.00172013	0.13075	0.320514	-1.64154
14149			D	rciclasine	16.9938	688.913	308.268		1.51281e-05	2.55321e-05	1.63438	0.0321537	0.324702	0.592513	-0.755081
14196						695.721	270.252		0.00016241	0.000248974	1.78687	0.0123735	0.227675	0.652315	-0.616358
14199			D	3,4,5-trihydroxy-6-({3-oxo-3-[(3,4,5,6-tetrahydroxyoxan-2-yl)methoxy]propanoyl}oxy)oxane-2-carboxylic acid	12.3152	697.408	443.339		2.61962e-06	5.30316e-06	1.79569	0.00724767	0.189169	0.493972	-1.0175
14260			D	[3-(3,5,7-trihydroxy-6-methoxy-4-oxo-4H-chromen-2-yl)phenyl]oxidanesulfonic acid	13.9051	702.571	397.333		1.02604e-07	1.22037e-06	1.69095	0.000490775	0.102782	0.0840767	-3.57215
14301						709.524	282.252		4.2956e-05	5.0172e-05	1.59386	0.0483393	0.384072	0.856175	-0.224022
14430			D	5-O-(1-Carboxyvinyl)-3-phosphoshikimate	-2.43924	725.623	325.184		1.89223e-05	2.56627e-05	1.61967	0.0281729	0.307053	0.737348	-0.439583
14461			D	N-(6-Oxo-6H-dibenzo[b,d]pyran-3-yl)maleamic acid	11.6378	728.894	310.284		4.17452e-05	5.82516e-05	1.55632	0.0428098	0.365466	0.716637	-0.480685
14533			D	hesperetin 3'-O-sulfate	11.4223	740.269	383.354		2.80002e-07	3.59086e-06	1.64742	0.0107573	0.216442	0.0779763	-3.68082
14596			D	2-Amino-4-hydroxy-6-(D-erythro-1,2,3-trihydroxypropyl)-7,8-dihydropteridine	-5.10356	750.279	256.237		2.08618e-05	3.61412e-05	1.76899	0.0105612	0.215061	0.57723	-0.792781
14835						772.006	82.0289		0.000187449	0.000116648	1.54775	0.0420762	0.363068	1.60696	0.684334
14921						780.106	151.039		1.1857e-05	9.47046e-06	1.72609	0.0229803	0.286383	1.252	0.324237
14979						784.932	410.988		1.16005e-06	9.31521e-07	1.82762	0.00851091	0.198346	1.24532	0.316521
15000						786.84	203.904		6.42894e-07	4.7234e-07	1.82725	0.0100848	0.211565	1.36108	0.444755
15116						805.582	161.842		5.00695e-06	5.90326e-06	1.79277	0.00915271	0.204075	0.848166	-0.237581
15148						808.725	140.035		9.19616e-06	1.77588e-05	1.77608	0.0206986	0.275517	0.517837	-0.94943
15186						813.152	161.875		9.86141e-06	5.67675e-06	1.77713	0.0191708	0.267999	1.73716	0.796728
15372						847.088	151.039		7.13603e-06	1.35955e-05	1.70771	0.0490038	0.386359	0.524881	-0.929939
15463						861.018	195.811		0.000745506	0.000509679	1.78314	0.0178968	0.261127	1.4627	0.548631
15553						877.795	158.846		3.33535e-06	5.02191e-06	1.57655	0.0405706	0.357982	0.66416	-0.590397
15681						821.815	159.066		2.11447e-05	1.69935e-05	1.66593	0.0293225	0.311236	1.24428	0.315315
15684						242.355	433.136		6.05865e-06	5.03847e-07	1.7723	0.0106378	0.215605	12.0248	3.58794
15688						251.998	317.124		4.17571e-06	1.80581e-06	1.71541	0.0493333	0.38748	2.31238	1.20938
15700						346.847	449.146		4.71725e-06	3.01784e-06	1.5074	0.0452043	0.37295	1.56312	0.644429
15704						303.783	497.225		1.75757e-06	3.74832e-07	1.93675	0.000408386	0.100538	4.68894	2.22926
15709						522.007	367.249		7.52043e-06	4.6137e-06	1.66289	0.0472065	0.380091	1.63002	0.704892
15722						47.7989	505.103		7.55941e-06	3.95084e-06	1.74008	0.0270499	0.303035	1.91337	0.936116
15729						315.109	449.204		7.14416e-07	1.32158e-07	1.52812	0.0211146	0.277441	5.40579	2.43451
15735						239.988	429.083		3.10517e-06	5.11869e-06	1.60031	0.0428827	0.365702	0.606634	-0.721103
15751						363.641	1043.55		3.11299e-05	1.23764e-05	1.61205	0.0117605	0.223644	2.51526	1.33071
15753						603.217	485.313		4.28571e-06	8.72175e-06	1.85067	0.00165479	0.129301	0.491381	-1.02508
15754						37.6034	209.03		1.31566e-05	2.94719e-05	1.89859	0.00131674	0.121607	0.44641	-1.16356
15773						390.105	158.06		5.45284e-05	2.64186e-05	1.77195	0.00714595	0.188346	2.06402	1.04545
15775						333.814	425.183		1.76033e-06	6.59975e-07	1.80839	0.00169842	0.130277	2.66727	1.41536
15793						597.491	385.272		1.94538e-06	3.06355e-06	1.59608	0.0328656	0.327885	0.635007	-0.655155
15799						313.943	509.224		3.40066e-06	7.00365e-07	1.8455	0.0102874	0.213077	4.85555	2.27963
15827						253.065	275.114		6.63599e-06	1.00479e-06	1.88727	0.00173301	0.131026	6.60438	2.72342
15837						41.0008	156.99		0.00161642	0.000960072	1.85195	0.00276922	0.151719	1.68364	0.751588
15842						318.211	435.188		1.00232e-06	3.89774e-07	1.62834	0.0223203	0.283323	2.57154	1.36263
15846						266.526	197.082		3.70952e-06	2.52925e-06	1.90937	0.000577274	0.104515	1.46665	0.552522
15851						221.535	213.077		4.59511e-06	3.60714e-06	1.72219	0.0224348	0.283862	1.27389	0.349245
15855						598.601	871.5		1.07145e-06	5.35037e-07	1.836	0.0147066	0.241032	2.00256	1.00185
15863						41.0074	227.065		1.64662e-05	4.24199e-05	1.89275	0.00170226	0.130362	0.388171	-1.36524
15865						487.562	561.285		1.66642e-06	1.26168e-06	1.68409	0.0314775	0.321606	1.32079	0.401403
15909						416.739	199.134		1.56293e-05	1.75585e-05	1.69453	0.0250751	0.295396	0.890132	-0.167909
15917						41.0116	463.009		0.000115672	4.7633e-05	1.78779	0.00419953	0.167502	2.4284	1.28001

## Sheet: AMF+Drought_vs_Drought
id	MS2 name	MS2 score	level	MS1 name	MS1 ppm	rt	mz	type	MEAN AMF+Drought	MEAN Drought	VIP	P-VALUE	Q-VALUE	FOLD CHANGE	LOG_FOLDCHANGE
15	12-Methyltridecanoic acid	0.999896	B(ii)			626.207	227.201	forward	0.00275191	0.00395908	2.10976	0.026987	1	0.695088	-0.524733
17	Hypogeic acid	0.99985	B(ii)			639.981	253.217	forward	0.00285988	0.00597284	2.24658	0.0463673	1	0.478814	-1.06246
23	16-Methylheptadecanoic acid	0.999732	B(ii)			724.877	283.264	forward	0.0159091	0.0126988	2.02319	0.0335997	1	1.25281	0.325165
75	Tridecanoic acid	0.996033	B(ii)			595.595	213.186	forward	0.000116513	0.000184517	2.20745	0.00714149	1	0.631449	-0.663261
81	Myristoleic acid	0.99538	B(ii)			590.512	225.186	forward	0.0002167	0.000476802	2.27471	0.00475505	1	0.454486	-1.13769
100	N,N-Dimethylaniline	0.993653	B(ii)			220.806	122.096	forward	9.61364e-06	7.11026e-06	1.88257	0.044592	1	1.35208	0.435179
109	Eicosadienoic acid	0.991725	B(ii)			688.039	307.265	forward	0.000101351	0.000142224	2.21854	0.00695501	1	0.712616	-0.488802
127	Glyceryl lactooleate	0.986958	B(ii)			507.18	429.319	forward	2.04409e-06	3.2349e-06	2.24433	0.00432171	1	0.631886	-0.662263
131	cis-Coutaric acid	0.986318	B(ii)			114.894	297.058	forward	2.94057e-07	7.4229e-07	2.14733	0.0217177	1	0.396148	-1.33589
154	Isobutyric acid	0.981137	B(ii)			600.22	89.06	forward	2.38089e-05	1.14205e-05	2.09604	0.00684665	1	2.08475	1.05988
181	4-Aminobutyraldehyde	0.973651	B(ii)			73.0551	88.0761	forward	4.16883e-05	6.97249e-05	1.87074	0.0362849	1	0.597897	-0.742032
212	(E)-2-Butenal	0.962955	B(ii)			72.1426	71.0496	forward	2.1896e-06	5.28272e-06	2.00596	0.0186805	1	0.414483	-1.27061
260	But-2-enoic acid	0.94382	B(ii)			184.963	85.0285	forward	2.69562e-05	2.3012e-05	1.93016	0.0460197	1	1.1714	0.228233
314	Phytosphingosine	0.911933	B(ii)			780.315	318.3	forward	4.86674e-06	3.57764e-06	2.14436	0.0121829	1	1.36032	0.443947
381	D-Tartaric acid	0.863958	B(ii)			84.418	149.008	forward	2.38415e-05	3.79075e-05	1.95449	0.0312867	1	0.628939	-0.669007
455	Progesterone	0.806187	B(ii)			751.919	315.231	forward	0.000953745	0.000179939	1.81529	0.0157088	1	5.30037	2.40609
537	Kanzonol F	0.745203	B(iii)			586.307	421.201	forward	7.64295e-06	1.09701e-05	1.9851	0.0314353	1	0.696706	-0.521377
611	Curcumin	0.674403	B(iii)			547.069	367.119	forward	5.31569e-06	1.26405e-05	2.2031	0.0139007	1	0.420528	-1.24972
649	Medicagenic acid	0.645662	B(iii)			639.812	501.323	forward	2.25322e-06	1.22578e-06	1.95061	0.0166284	1	1.83819	0.878285
766	Uvaol	0.576062	B(iii)			773.356	443.388	forward	1.06335e-05	1.93508e-05	2.19276	0.0478619	1	0.549513	-0.863773
768	alpha-Amyrone	0.574355	B(iii)			772.4	425.377	forward	1.48564e-05	2.8474e-05	2.21426	0.00822774	1	0.521752	-0.938563
771	(+)-Mahanimbicine	0.570407	B(iii)			370.597	332.206	forward	1.06347e-05	2.13647e-05	2.07549	0.0442588	1	0.497768	-1.00645
802	2,5-Dimethyl-3(2H)-furanone	0.550551	B(iii)			33.5445	113.06	forward	1.86508e-05	1.04665e-05	1.92259	0.0308618	1	1.78195	0.833458
828	S-aminomethyldihydrolipoamide	0.532817	B(iii)			274.303	237.112	forward	1.3674e-06	8.27809e-07	1.8222	0.0489044	1	1.65183	0.724067
839	LysoPC(10:0)	0.52454	B(iii)			275.15	412.254	forward	6.84923e-07	9.82271e-07	2.08752	0.0157696	1	0.697285	-0.52018
840	LysoPC(16:0)	0.521546	B(iii)			567.271	496.34	forward	3.59268e-05	5.34426e-05	2.23546	0.00253895	1	0.672251	-0.572929
856	Cajaisoflavone	0.510433	B(iii)			470.428	451.175	forward	1.54491e-06	2.33811e-06	1.9822	0.0335946	1	0.660753	-0.597817
888	Glutaral	0.496712	B(iii)			33.5992	101.06		2.05045e-05	1.65395e-05	1.94331	0.0386774	1	1.23973	0.310025
925	Racemethionine	0.470094	B(iii)			57.9554	148.043	forward	4.23251e-05	2.61072e-05	1.97948	0.0398385	1	1.6212	0.697065
962	(3b,24x)-Cycloartane-3-oxo-24,25-diol	0.434964	B(iii)			697.344	459.383	forward	1.31925e-05	2.49521e-05	1.98544	0.0396702	1	0.528714	-0.919441
1056	7-Hydroxyaloin B	0.35618	B(iii)			247.936	435.129	forward	4.12699e-07	1.13016e-06	1.99596	0.0414382	1	0.365169	-1.45336
1060	Pseudobaptigenin	0.353183	B(iii)			468.457	281.046	forward	1.33641e-06	2.47193e-06	1.89475	0.0387738	1	0.540637	-0.887268
1086	Hericerin	0.332195	B(iii)			377.73	420.259	forward	2.2364e-06	3.49754e-06	2.02591	0.0478412	1	0.63942	-0.645164
1092	LysoPE(15:0/0:0)	0.325797	B(iii)			508.486	440.277	forward	1.12864e-06	8.67854e-07	1.87205	0.0468456	1	1.30049	0.379057
1109	Malabaricano	0.317276	B(iii)			190.247	345.176	forward	6.27634e-08	1.1958e-07	2.14964	0.00585747	1	0.524864	-0.929985
1117	CerP(d18:1/20:0)	0.309932	B(iii)			755.027	674.535	forward	6.88079e-06	5.29263e-06	1.91686	0.0410516	1	1.30007	0.37859
1148			B(iii)			447.548	289.18	forward	2.24927e-05	3.28043e-05	1.88802	0.0489595	1	0.685664	-0.544426
1242						752.868	501.373		4.8183e-06	8.18625e-07	1.79925	0.0320135	1	5.88585	2.55725
1280						119.529	229.154		7.04645e-05	3.30636e-05	2.25637	0.00312323	1	2.13118	1.09165
1317						279.401	661.211		3.43367e-07	5.29236e-07	1.94347	0.0308719	1	0.648799	-0.624157
1356						620.89	649.35		1.99389e-05	2.44246e-05	2.26256	0.00177968	1	0.816346	-0.292748
1487						51.1366	441.091		9.81828e-06	5.35325e-06	1.9132	0.040231	1	1.83408	0.875055
1492						641.542	561.488		1.18344e-05	1.45767e-05	2.28994	0.00153455	1	0.81187	-0.300679
1546						370.194	499.348		1.33909e-06	1.10054e-06	2.13538	0.0112044	1	1.21676	0.283046
1639						374.362	376.233		4.69643e-06	8.71128e-06	2.17735	0.013684	1	0.539121	-0.891319
1649						185.689	255.042		2.64429e-06	2.02311e-06	1.97406	0.036937	1	1.30704	0.386305
1798				D-Glycerate	11.5154	5.55575	107.086		3.96346e-06	5.64485e-06	2.17106	0.0132703	1	0.702138	-0.510175
1805						6.39652	97.0399		1.66648e-05	1.23068e-05	1.92751	0.0450579	1	1.35411	0.43735
2085						36.5321	600.125		4.40692e-07	2.23023e-07	1.96692	0.0376925	1	1.97599	0.982578
2100						40.4417	107.967		0.000185473	0.000139483	2.23447	0.00343062	1	1.32972	0.411127
2190						47.3976	87.0445		1.23825e-05	8.14607e-06	1.85127	0.0456562	1	1.52006	0.604124
2200						48.6427	158.118		1.55652e-05	1.24021e-05	1.99857	0.0305319	1	1.25505	0.327741
2205						48.9544	106.111		6.85158e-06	1.18681e-05	1.9552	0.0290769	1	0.577312	-0.792578
2284						53.4436	284.972		4.72528e-06	5.72244e-06	2.053	0.0256196	1	0.825746	-0.27623
2362						68.9574	101.06		1.77656e-05	2.09497e-05	2.14948	0.0129823	1	0.848012	-0.237843
2369						69.2383	222.113		2.0566e-05	2.24298e-05	1.96804	0.0360911	1	0.916905	-0.125155
2434						75.5893	540.123		3.89119e-07	6.21828e-07	1.82008	0.0438387	1	0.625766	-0.676305
2473						79.9126	180.045		7.24721e-07	3.24665e-06	1.52931	0.0224278	1	0.223221	-2.16346
2510						83.8394	153.06		7.0566e-06	7.51994e-06	1.92171	0.0463084	1	0.938386	-0.0917472
2672						126.912	221.092		2.8648e-06	4.59623e-06	1.9422	0.0294318	1	0.623293	-0.682017
2673						126.912	203.081		9.847e-07	1.59402e-06	1.93222	0.0277538	1	0.617745	-0.694917
2698						132.881	248.032		1.69575e-06	2.23926e-06	2.25366	0.00326486	1	0.757283	-0.401095
2710						138.423	284.972		8.79953e-06	9.68566e-06	1.98174	0.0397391	1	0.908511	-0.138424
2842						176.984	321.981		6.73213e-07	5.03855e-07	2.00041	0.0358229	1	1.33612	0.418055
2846						177.085	223.039		1.23361e-05	1.46158e-05	2.07922	0.0165825	1	0.844021	-0.244649
2878						179.488	145.097		1.2714e-06	1.93193e-06	2.25401	0.00275938	1	0.658098	-0.603626
2880						179.708	123.055		6.98444e-05	5.5342e-05	2.09563	0.0182907	1	1.26205	0.33577
2975						190.125	210.112		1.11899e-05	9.3012e-06	2.01001	0.0288211	1	1.20306	0.266705
2991						191.594	233.993		7.90149e-07	5.82153e-07	2.03742	0.0338547	1	1.35729	0.440725
3024						202.708	271.148		2.87362e-07	7.85755e-08	1.72912	0.0422047	1	3.65714	1.87071
3051						210.063	186.149		1.12969e-06	2.63814e-06	2.19434	0.00268817	1	0.428215	-1.22359
3150						233.075	134.063		4.29152e-06	2.5273e-06	2.31543	0.00088928	1	1.69807	0.763895
3214						254.456	102.092		1.36894e-05	8.16706e-06	2.10054	0.0233086	1	1.67617	0.74517
3274						268.281	218.102		2.36757e-06	2.66663e-06	2.0652	0.0236107	1	0.88785	-0.171612
3319						275.445	485.199		2.0044e-06	9.79334e-07	2.10386	0.0200147	1	2.04669	1.03329
3327						276.588	212.092		8.58716e-07	1.43094e-06	1.81869	0.049495	1	0.600107	-0.736707
3423						301.522	234.133		4.48346e-06	3.92689e-06	1.93275	0.0486068	1	1.14173	0.191227
3455						308.084	75.2292		1.87568e-06	1.27466e-06	1.90882	0.0484524	1	1.47152	0.557306
3465			D	4-Dodecylbenzenesulfonic acid Na salt	15.0714	308.144	350.497		1.57123e-06	1.16217e-06	1.96814	0.0354823	1	1.35198	0.435074
3493						313.555	497.2		1.56856e-07	2.52924e-07	1.94651	0.0281669	1	0.62017	-0.689266
3517						320.018	297.174		2.43645e-06	2.11273e-06	2.04281	0.0280164	1	1.15322	0.205668
3524			D	sn-Glycerol 3-phosphate	-1.51777	321.211	173.081		5.56082e-06	4.93049e-06	2.0318	0.0279879	1	1.12784	0.173567
3559						328.449	203.089		1.74912e-05	3.91365e-06	1.9909	0.032837	1	4.46928	2.16004
3645						347.115	172.133		1.2537e-05	1.0131e-05	1.91013	0.042407	1	1.23749	0.307411
3653						348.927	341.157		1.06834e-06	8.14663e-07	1.9209	0.0358296	1	1.31139	0.391095
3749						369.163	359.24		3.9247e-07	5.00032e-07	2.0811	0.0152941	1	0.78489	-0.349437
3756			D	Glyphosate-isopropylammonium	19.593	369.164	229.195		5.15719e-06	4.6128e-06	1.95591	0.0361317	1	1.11802	0.160943
3768			D	Dantrolene	24.4553	369.18	315.268		1.9318e-06	1.28716e-06	2.08827	0.0260717	1	1.50082	0.585751
3819			D	Bis(4'-chlorophenyl)acetate	17.7066	381.142	282.146		2.2316e-06	1.51653e-06	2.23312	0.00726357	1	1.47152	0.557304
3887						395.555	552.33		2.49825e-06	1.60106e-06	2.09349	0.022305	1	1.56038	0.641894
3992						401.762	186.222		9.95778e-07	7.64235e-07	2.07307	0.0316525	1	1.30297	0.381807
4027						410.85	351.214		3.58381e-06	5.46288e-06	2.0324	0.0328576	1	0.656029	-0.608168
4046			D	3,3',4',5,6,7,8-Heptahydroxyflavone	1.73065	417.449	335.242		3.76947e-07	6.23585e-07	2.20928	0.00494988	1	0.604484	-0.726224
4066			D	4,4'-Stilbenedicarboxamidine dihydrochloride	-1.98938	419.89	338.254		6.2392e-07	8.23713e-07	2.09357	0.0231116	1	0.757448	-0.40078
4092			D	trans-Cinmoyl beta-D-glucoside	-3.84295	428.299	311.305		1.10729e-07	2.3945e-06	2.09591	0.00630574	1	0.046243	-4.43462
4103						430.732	268.188		6.95247e-07	6.10674e-07	1.98207	0.039361	1	1.13849	0.187125
4105			D	2-Methylaminoadenosine	0.133142	433.054	297.29		1.02586e-06	2.37207e-06	2.0014	0.012814	1	0.432476	-1.20931
4110						434.265	444.26		1.469e-06	1.02323e-06	2.1304	0.0224693	1	1.43565	0.521705
4115						435.467	175.148		4.76477e-05	4.30066e-05	2.07522	0.018928	1	1.10792	0.147848
4118						435.486	228.195		0.00142302	0.00132112	1.99213	0.0301448	1	1.07713	0.107192
4124						435.492	229.199		0.000200036	0.000184122	2.01649	0.0271429	1	1.08643	0.119601
4280						477.047	108.056		5.83219e-07	3.98696e-07	2.21604	0.00338319	1	1.46282	0.548748
4305						480.055	268.263		1.75901e-06	2.14403e-06	1.94987	0.0455148	1	0.820423	-0.285561
4324						482.336	513.304		8.74429e-07	5.89318e-07	1.91378	0.0362816	1	1.4838	0.569296
4328						482.358	557.331		1.12133e-06	7.43147e-07	2.12411	0.039171	1	1.50889	0.59349
4431						497.606	539.308		2.38955e-06	1.48449e-06	1.86587	0.0334626	1	1.60968	0.68677
4456						498.947	583.334		1.48043e-06	7.39327e-07	1.80593	0.0225355	1	2.0024	1.00173
4472			D	Phaseolic acid	17.331	500.908	297.242		5.1452e-06	6.56708e-06	2.04595	0.0268802	1	0.783485	-0.352023
4478						501.147	121.101		6.61862e-06	4.98195e-06	2.00952	0.0353983	1	1.32852	0.409822
4509						503.706	363.311		8.72188e-06	1.25371e-05	2.2225	0.00309848	1	0.695686	-0.523492
4510						504.281	380.337		5.10366e-06	7.7323e-06	2.22481	0.00560065	1	0.660044	-0.599366
4512						504.615	239.149		6.10908e-06	4.0222e-06	1.89245	0.0361408	1	1.51884	0.60297
4514						504.662	422.338		1.3791e-06	6.78368e-07	1.97752	0.0427801	1	2.03296	1.02358
4520						507.169	424.363		5.79207e-06	9.50866e-06	2.3107	0.000511977	1	0.609136	-0.715163
4544						512.041	512.415		4.057e-06	8.47186e-06	2.20973	0.00286941	1	0.47888	-1.06226
4545			D	UDP-2-acetamido-2,6-dideoxy-beta-L-talose	19.1015	512.118	592.373		1.56499e-06	3.25476e-06	2.23445	0.00234297	1	0.480831	-1.0564
4556						514.235	556.442		2.54878e-06	5.5254e-06	2.20834	0.00437636	1	0.461285	-1.11627
4573			D	Carmine	-2.60644	516.435	493.392		3.25566e-07	1.81495e-07	1.90745	0.0474034	1	1.7938	0.843018
4607			D	Cyhexatin	6.19479	518.979	386.182		3.91464e-07	1.65558e-07	1.81131	0.0213269	1	2.36451	1.24154
4651						526.135	241.227		5.56578e-06	8.34594e-06	2.01459	0.0385016	1	0.666885	-0.584491
4707						538.472	376.233		5.43084e-07	7.25807e-07	1.94144	0.0474399	1	0.748248	-0.418412
4709						538.509	215.128		1.6175e-06	2.1233e-06	1.89332	0.0396468	1	0.761785	-0.392544
4719			D	Nocardicin E	-0.114198	539.263	400.361		7.02856e-07	1.27161e-06	1.73978	0.0455389	1	0.552731	-0.855351
4738						542.835	438.377		1.64126e-06	8.44e-07	2.02675	0.0319363	1	1.94462	0.95949
4809						552.865	755.358		1.5655e-06	2.69525e-06	2.29616	0.0194851	1	0.580838	-0.783792
4838						556.99	473.326		5.5339e-07	8.73295e-07	2.20291	0.00739965	1	0.63368	-0.658174
4992						574.695	694.525		2.50479e-06	1.74765e-06	2.24037	0.00245018	1	1.43324	0.519276
5011						575.363	362.238		5.66072e-05	4.84799e-05	2.03903	0.0261051	1	1.16764	0.2236
5143						588.291	615.351		7.31599e-07	1.05307e-06	2.04037	0.0178998	1	0.694726	-0.525483
5206						596.476	712.491		8.46841e-06	5.29934e-06	1.90911	0.0296245	1	1.59801	0.676277
5221			D	3,4,5-trihydroxy-6-({3-oxo-3-[(3,4,5,6-tetrahydroxyoxan-2-yl)methoxy]propanoyl}oxy)oxane-2-carboxylic acid	-14.7557	599.079	443.327		6.65092e-05	5.20081e-05	2.09767	0.018332	1	1.27882	0.354817
5249						600.209	77.0388		1.13677e-05	1.71511e-05	2.02118	0.0236264	1	0.662793	-0.59337
5461						622.076	705.525		3.58839e-05	1.08123e-05	2.22279	0.00410497	1	3.31882	1.73067
5477						623.187	704.522		7.74208e-05	2.63865e-05	2.25824	0.00532696	1	2.93411	1.55292
5530						627.783	742.473		4.19689e-06	5.75058e-06	2.19208	0.010372	1	0.72982	-0.454387
5649						636.908	514.374		0.000118032	7.18282e-05	2.17869	0.00781483	1	1.64325	0.716552
5660						637.972	573.487		0.000310637	0.000379063	1.95849	0.0311773	1	0.819487	-0.287207
5663						638.032	756.489		2.61469e-06	3.65353e-06	1.8985	0.0369544	1	0.71566	-0.482653
5724						642.673	375.337		3.83913e-06	5.8446e-06	1.97152	0.0482536	1	0.656868	-0.606325
5735						643.825	638.308		1.2404e-05	2.30057e-05	1.9513	0.0277828	1	0.539171	-0.891184
5736						643.828	655.336		9.98062e-06	1.82929e-05	1.89041	0.0271333	1	0.545602	-0.87408
5800			D	Cyflufemid	4.19352	648.396	413.362		3.54393e-07	9.9223e-07	2.19349	0.00441044	1	0.357168	-1.48533
5821						650.666	306.278		4.54003e-05	6.15941e-05	1.85815	0.0434943	1	0.737087	-0.440093
5835			D	Metoxadiazone	3.19918	651.229	223.205		9.87124e-07	4.50011e-06	2.32572	0.0186398	1	0.219355	-2.18866
5837			D	Dimethylenetriurea	1.62506	651.229	205.195		4.79114e-06	6.42131e-06	2.1392	0.0166028	1	0.746132	-0.422498
5913						656.385	852.559		3.41694e-05	7.47154e-05	1.58614	0.0386916	1	0.457327	-1.1287
5947						659.777	365.232		2.45947e-06	3.40316e-06	2.00272	0.0289119	1	0.722702	-0.468527
6014						664.409	315.231		1.11055e-05	6.72166e-06	1.81778	0.0401964	1	1.65219	0.724383
6327						692.791	704.523		4.41744e-05	1.85755e-05	1.86798	0.0301245	1	2.3781	1.24981
6363			D	4-Deoxy-beta-D-gluc-4-enuronosyl-(1,3)-N-acetyl-D-galactosamine 4-sulfate	-1.73142	696.217	460.386		4.37306e-06	8.65329e-06	1.98225	0.0238154	1	0.505364	-0.984605
6384						699.569	468.368		8.32734e-06	3.69216e-06	1.75456	0.0381644	1	2.25541	1.17339
6442			D	3,4,5-trihydroxy-6-(4-hydroxy-1H-indole-3-carbonyloxy)oxane-2-carboxylic acid	-16.0362	704.101	354.285		0.000116626	5.88584e-05	2.20707	0.014335	1	1.98147	0.986571
6451						704.177	315.231		2.08847e-05	1.37136e-05	2.12394	0.0113012	1	1.52293	0.606845
6471			D	Flutriafol	22.9224	705.57	302.305		5.25611e-05	4.53571e-05	2.09642	0.0166959	1	1.15883	0.212669
6662			D	Amritoside	0.806132	719.574	627.482		4.28808e-06	2.37449e-06	2.02588	0.0430963	1	1.8059	0.852717
6665						719.736	682.561		2.01847e-06	4.81024e-07	1.75219	0.0341243	1	4.19619	2.06908
6668						720.058	626.478		1.14372e-05	2.80758e-06	1.67416	0.0464155	1	4.0737	2.02634
6756						728.02	606.509		7.73696e-06	1.90077e-06	1.74789	0.0433984	1	4.07042	2.02518
6837			D	5,10-Methenyltetrahydrofolic acid	21.6078	732.082	456.441		1.65863e-06	1.48517e-07	1.97175	0.0347658	1	11.1679	3.48129
6850			D	L-Threonylcarbamoyladenylate	-22.0445	733.752	493.331		1.08811e-05	4.52547e-06	2.01061	0.0333232	1	2.40441	1.26568
6852						734.306	495.343		5.45664e-06	1.77114e-06	1.80026	0.0416549	1	3.08085	1.62333
6883						736.241	562.432		4.02086e-06	2.41753e-06	1.94221	0.0375391	1	1.66321	0.733967
6953						742.961	996.69		3.06188e-06	4.92245e-07	2.05114	0.0100988	1	6.22023	2.63697
7009			D	6-{1-carboxy-2-oxo-2-[(3,4,5-trihydroxy-6-{[5-hydroxy-3-(4-methoxyphenyl)-4-oxo-4H-chromen-7-yl]oxy}oxan-2-yl)methoxy]ethyl}-3,4,5-trihydroxyoxane-2-carboxylic acid	-6.90975	747.028	709.58		4.64449e-06	8.52934e-07	1.79402	0.0114741	1	5.44531	2.44501
7099						752.707	550.429		1.95318e-05	2.49254e-06	1.82585	0.00988311	1	7.83611	2.97014
7101						752.767	549.426		0.000125443	2.13643e-05	1.71704	0.0206855	1	5.87161	2.55376
7107						753.006	78.8074		4.87311e-06	6.87234e-07	1.76533	0.0409605	1	7.0909	2.82597
7124						753.604	262.224		1.33349e-05	3.98895e-06	1.86268	0.0376129	1	3.34297	1.74113
7128						754.108	317.238		1.05082e-05	2.43919e-06	1.87867	0.0494791	1	4.30805	2.10704
7168			D	3,5-Dichloro-4-hydroxyphenylpyruvate	3.13237	758.231	250.056		1.47723e-06	3.12032e-06	1.77583	0.0270363	1	0.473421	-1.07881
7184			D	2-Decarboxyphyllocactin	-19.4699	762.136	594.509		2.70737e-06	4.23342e-07	1.74296	0.0169342	1	6.39524	2.677
7210						764.407	952.664		4.32513e-06	7.05943e-07	1.81683	0.0127553	1	6.12674	2.61512
7270			D	Oxaloacetate	-22.21	767.815	133.076		1.14879e-05	3.06288e-05	2.00117	0.0171662	1	0.375069	-1.41477
7361						773.404	461.418		2.68999e-06	5.8499e-06	2.01246	0.0405056	1	0.459835	-1.12081
7363			D	1-(2-Hydroxyphenylamino)-1-deoxy-beta-D-gentiobioside 1,2-carbamate	13.2149	773.469	460.415		1.03663e-05	1.77651e-05	2.02292	0.0443987	1	0.583522	-0.777142
7518						783.218	185.123		7.24249e-07	4.45232e-07	2.2908	0.0012853	1	1.62668	0.701929
7524						783.641	225.207		0.000188771	0.00017506	2.14335	0.00999737	1	1.07832	0.108788
7560						785.011	449.293		8.65047e-07	6.27779e-07	2.04926	0.0243657	1	1.37795	0.462522
7641						797.073	182.982		6.19087e-06	4.16365e-06	2.04299	0.0327447	1	1.48689	0.572295
7667						801.516	254.983		1.63074e-06	1.42537e-06	1.91127	0.044447	1	1.14408	0.194183
7685						803.9	207.078		9.69881e-07	8.14287e-07	1.8978	0.0484373	1	1.19108	0.252271
7770			D	Nebularine	17.788	815.807	253.238		1.44853e-06	1.95559e-06	1.88621	0.0482146	1	0.740712	-0.433016
7944						855.13	515.008		2.21557e-06	1.78356e-06	1.92087	0.0451832	1	1.24222	0.312922
7956						857.639	284.972		1.42936e-05	9.64514e-06	1.96333	0.0395472	1	1.48195	0.567496
7965						858.885	96.0447		4.51606e-05	6.24106e-05	2.12274	0.0183796	1	0.723606	-0.466724
7991						865.699	255.964		5.52614e-06	7.91486e-06	1.94948	0.0440152	1	0.698198	-0.518291
8051			D	Sulfite	0.422096	879.343	81.0703		7.6587e-06	5.55534e-06	2.25063	0.00341154	1	1.37862	0.463224
8080						887.082	351.001		3.4883e-06	2.58956e-06	1.99945	0.0239004	1	1.34706	0.429819
8109						893.737	181.028		2.41445e-05	3.68241e-05	2.26628	0.0229518	1	0.655671	-0.608957
8145						50.4013	277.032		4.49819e-06	1.62753e-06	1.95046	0.0364374	1	2.76382	1.46666
8204						630.518	533.348		1.23797e-06	1.7743e-06	1.98432	0.0399472	1	0.697723	-0.519273
8225						701.952	814.585		5.13626e-06	1.16061e-06	1.60677	0.0131293	1	4.42546	2.14583
8227						517.974	601.223		4.48458e-07	8.78824e-07	2.03519	0.0158897	1	0.510294	-0.9706
8238						741.94	726.533		2.66344e-05	4.72455e-06	1.99218	0.0225273	1	5.63744	2.49504
8259						536.928	475.297		3.85375e-06	3.08163e-06	1.88068	0.0456512	1	1.25055	0.322567
8375						733.76	510.358		8.38707e-06	5.4827e-06	1.88415	0.0387245	1	1.52973	0.613279
8385						659.755	822.535		1.7348e-05	2.62239e-05	1.91748	0.049875	1	0.661533	-0.596114
8389						539.205	399.358		4.38155e-06	6.55061e-06	2.05616	0.0229641	1	0.668877	-0.580188
8422						222.644	274.128		2.40739e-06	1.56077e-06	2.19135	0.0108903	1	1.54244	0.625215
8544						79.3477	205.029		2.17891e-05	2.72104e-05	1.97385	0.0346891	1	0.800763	-0.320553
8562						609.438	732.548		3.70985e-06	6.68164e-06	1.80977	0.0448962	1	0.555231	-0.84884
8564						695.082	345.3		2.45478e-06	1.56799e-06	1.91329	0.0390611	1	1.56556	0.646678
8643						816.443	268.998		2.26685e-05	1.65848e-05	2.01742	0.0351106	1	1.36682	0.450826
8647						507.156	504.32		6.45794e-06	1.11145e-05	2.30619	0.00074137	1	0.581036	-0.7833
8656						509.545	548.347		2.69121e-06	4.41357e-06	1.91927	0.026597	1	0.60976	-0.713687
8676						644.38	654.332		2.82097e-05	5.29367e-05	1.94705	0.0210129	1	0.532896	-0.908075
8708						326.159	266.223		3.41372e-06	3.08205e-06	2.00341	0.0307888	1	1.10761	0.147454
8729						751.936	530.412		2.04233e-05	4.27709e-06	1.90079	0.0199786	1	4.77505	2.25552
8825						704.14	295.264		8.07546e-05	0.000109556	2.07897	0.0499573	1	0.737106	-0.440055
8833						562.49	211.17		8.0943e-06	1.40073e-05	2.12426	0.0193519	1	0.577863	-0.791201
8866						456.425	265.148		0.000323509	0.000482698	2.07633	0.0199707	1	0.67021	-0.577316
8991						271.284	395.135		4.787e-07	6.68279e-07	1.98355	0.0311814	1	0.716317	-0.48133
8999						513.694	373.207		5.67199e-07	7.34236e-07	2.01077	0.0240974	1	0.772501	-0.37239
9025						366.058	322.203		6.00286e-06	3.96205e-06	1.9618	0.0492605	1	1.51509	0.599403
9090						571.199	437.198		1.35891e-05	2.35091e-05	2.20305	0.0034837	1	0.578039	-0.790762
9093						510.098	451.177		1.06646e-06	1.92793e-06	2.09028	0.0143711	1	0.553164	-0.854221
9148						4.37179	249.978		0.000917396	0.000773361	2.01267	0.0325517	1	1.18625	0.246402
9156						4.37314	304.905		1.13931e-06	1.6093e-06	1.86314	0.0462021	1	0.70795	-0.49828
9159						4.37331	364.927		1.42749e-05	1.64348e-05	2.19704	0.00550404	1	0.868577	-0.203274
9166			D	3,4,3',4'-Tetrachlorobiphenyl	-8.11812	4.37482	292.993		3.37736e-05	2.71631e-05	1.9057	0.0396423	1	1.24336	0.314249
9207						4.3808	267.944		5.14592e-05	3.77543e-05	1.8582	0.0481512	1	1.363	0.446788
9277						5.5712	183.923		5.10503e-05	3.48317e-05	2.03328	0.0244497	1	1.46563	0.551519
9287						6.73433	239.913		2.43426e-05	1.22573e-05	2.20915	0.00924305	1	1.98597	0.989844
9290						6.73578	226.937		3.85954e-06	2.65806e-06	1.99788	0.0299786	1	1.45201	0.538055
9314			D	Triphosphate	24.1673	7.93076	253.929		2.00935e-05	1.07898e-05	2.2006	0.0148728	1	1.86227	0.897062
9318						8.52131	203.886		7.07534e-05	4.01378e-05	1.76532	0.0399923	1	1.76276	0.817837
9431						28.146	195.811		0.000600901	0.00072024	1.90452	0.0465297	1	0.834307	-0.26135
9492						31.7424	250.982		8.94316e-06	6.9821e-06	2.11532	0.0152306	1	1.28087	0.357124
9534						38.7576	289.033		1.55152e-05	7.70853e-06	1.95865	0.0259715	1	2.01273	1.00916
9548						39.8791	278.082		3.0766e-05	4.23017e-05	2.07837	0.0286593	1	0.7273	-0.459377
9590						42.0994	204		4.74778e-05	1.49125e-05	1.8247	0.042498	1	3.18375	1.67073
9591						42.1043	284.029		6.27939e-06	1.42999e-06	2.27337	0.000137658	1	4.3912	2.13462
9628			D	Cetylpyridinium chloride	17.5689	43.2943	359.015		4.5173e-06	2.49156e-06	1.80941	0.0342432	1	1.81304	0.858409
9632						44.4021	98.0238		7.29564e-05	9.25669e-05	2.0291	0.0314703	1	0.788148	-0.343462
9646						46.6609	220.082		1.07308e-06	2.79565e-06	2.03802	0.0117124	1	0.383837	-1.38143
9668						47.9126	347.075		3.99202e-06	6.60187e-07	2.05681	0.0217507	1	6.0468	2.59617
9694						49.4655	174.982		1.26112e-05	8.30614e-06	1.96032	0.0296289	1	1.51829	0.602451
9703						50.0553	235.974		0.000159758	9.80296e-05	1.92314	0.0346126	1	1.62969	0.704595
9708						50.0794	179.014		5.06647e-05	4.57348e-05	1.93777	0.0393426	1	1.10779	0.14769
9789						54.4978	255.019		2.34294e-06	1.10628e-06	2.04494	0.0339552	1	2.11785	1.0826
9897						69.7861	149.008		4.75163e-05	8.90664e-05	2.08059	0.0140729	1	0.533493	-0.906458
10049						83.5563	203.056		5.9247e-06	8.33477e-06	2.05094	0.0228066	1	0.710841	-0.492401
10051						84.1985	246.098		7.79076e-07	1.31884e-06	1.92375	0.0346198	1	0.590728	-0.759434
10322						179.09	295.044		1.32688e-06	1.15326e-06	2.19622	0.00529502	1	1.15055	0.202328
10359			D	1-Amino-2,4-dibromoanthraquinone	-4.41059	183.827	382.024		4.79263e-07	7.83854e-07	1.94647	0.0434615	1	0.611419	-0.709766
10453						201.102	438.051		3.87862e-06	7.98516e-06	2.08648	0.0464325	1	0.485728	-1.04178
10525						212.89	230.075		1.55789e-07	4.62107e-07	2.19487	0.00748965	1	0.337128	-1.56863
10585						221.761	157.086		6.38929e-05	4.00316e-05	2.17987	0.0144814	1	1.59606	0.674518
10675						244.871	179.034		2.92584e-05	4.06148e-05	2.02334	0.0384631	1	0.720388	-0.473153
10817						271.312	289.13		1.60169e-06	1.03054e-06	1.99862	0.0165697	1	1.55422	0.636195
10820						272.068	352.17		5.47337e-07	3.60288e-07	2.26812	0.00159794	1	1.51917	0.603279
10891						280.723	389.125		6.36019e-07	1.32348e-06	2.17225	0.00374623	1	0.480567	-1.05719
10899			D	Fasciculol C	-23.2943	284.297	509.726		9.25019e-07	1.44103e-07	1.85532	0.0405942	1	6.41914	2.68238
10948						292.83	501.737		3.35693e-06	4.94037e-06	2.18793	0.00468578	1	0.67949	-0.557475
10986						300.163	309.062		7.59273e-05	2.89297e-05	2.08379	0.0450272	1	2.62454	1.39207
11046						310.329	166.027		4.0262e-06	5.38722e-06	2.09027	0.015319	1	0.747362	-0.42012
11066						313.693	768.796		9.82661e-07	1.73326e-06	1.93399	0.0418387	1	0.566943	-0.818725
11088			D	TG(18:4(6Z,9Z,12Z,15Z)/22:6(4Z,7Z,10Z,13Z,16Z,19Z)/22:6(4Z,7Z,10Z,13Z,16Z,19Z))	23.3815	315.892	972.491		1.86626e-06	2.26614e-06	2.13739	0.012105	1	0.823542	-0.280086
11090						316.409	971.488		3.75077e-06	4.86071e-06	2.1112	0.012537	1	0.77165	-0.373982
11124						318.541	770.307		8.57208e-06	1.18327e-05	1.88541	0.0384809	1	0.724438	-0.465066
11146						320.598	228.035		1.31107e-05	1.85869e-05	1.86543	0.0347789	1	0.705371	-0.503546
11150						320.673	762.809		5.24976e-06	9.2139e-06	2.04984	0.0139937	1	0.569765	-0.811562
11156						321	762.308		2.44099e-05	3.02801e-05	2.16358	0.008467	1	0.806137	-0.310902
11195						324.256	485.742		3.26126e-06	5.06749e-06	2.01109	0.0266334	1	0.643565	-0.635843
11256			D	TG(20:4(5Z,8Z,11Z,14Z)/22:6(4Z,7Z,10Z,13Z,16Z,19Z)/22:6(4Z,7Z,10Z,13Z,16Z,19Z))	-0.828086	332.633	1000.52		2.12432e-06	5.21781e-06	1.94228	0.0238843	1	0.40713	-1.29644
11321			D	TG(20:3(5Z,8Z,11Z)/20:4(5Z,8Z,11Z,14Z)/20:3(5Z,8Z,11Z))	9.42671	337.437	956.497		6.90807e-06	8.34241e-06	2.16638	0.00948806	1	0.828066	-0.272182
11363						339.827	779.794		3.66854e-06	6.39159e-06	1.85407	0.046712	1	0.573964	-0.800967
11431						344.55	761.305		0.000168762	0.000232252	1.96968	0.02186	1	0.726636	-0.460696
11432						344.55	762.307		6.59838e-05	9.44836e-05	2.01938	0.0147116	1	0.698362	-0.517953
11433			D	Bilirubin-glucuronoside	15.6202	344.553	761.805		0.000140575	0.000193065	1.93534	0.0269656	1	0.728123	-0.457745
11435						344.556	762.809		2.39865e-05	3.00346e-05	2.25255	0.00201024	1	0.798629	-0.324403
11534						355.325	228.16		1.76637e-05	1.17971e-05	2.02853	0.0419658	1	1.49729	0.582355
11567						357.631	631.287		3.14874e-06	5.71419e-06	2.00397	0.0256449	1	0.551038	-0.859776
11569			D	(R)-6'-O-(4-Geranyloxy-2-hydroxycinnamoyl)-marmin	23.307	357.639	631.789		2.12784e-06	4.29379e-06	2.01867	0.0279463	1	0.495562	-1.01286
11571						358.338	769.3		5.31328e-06	1.65055e-05	2.04049	0.0236369	1	0.321909	-1.63528
11581			D	Bilirubin-glucuronoside	15.3041	360.003	761.805		3.06772e-05	4.91828e-05	2.00498	0.0169552	1	0.623738	-0.680989
11613						362.453	172.105		1.14057e-05	9.12006e-06	2.16635	0.00851873	1	1.25061	0.322636
11627						364.836	168.03		1.60906e-06	2.22618e-06	2.03048	0.0344338	1	0.72279	-0.468352
11703						369.729	240.905		4.06477e-07	6.13151e-07	2.24662	0.00126699	1	0.662931	-0.593068
11733						380.522	280.15		2.37197e-06	1.76707e-06	2.25947	0.00310089	1	1.34232	0.424727
11974						428.851	352.213		1.79043e-05	1.62699e-05	2.25421	0.00323294	1	1.10046	0.138102
12028			D	Leflunomide	-13.3436	439.561	271.211		3.38692e-06	4.68238e-06	1.95183	0.0410928	1	0.723334	-0.467266
12046						446.178	306.18		1.04192e-05	1.35011e-05	1.91784	0.044651	1	0.771727	-0.373837
12083						455.267	268.147		1.56528e-06	2.33219e-06	2.06824	0.0200069	1	0.671161	-0.575269
12094						455.355	382.131		3.07072e-06	1.76524e-06	2.06833	0.0127897	1	1.73955	0.798712
12098						456.03	370.26		9.55313e-07	1.33292e-06	2.30463	0.000892008	1	0.716707	-0.480545
12105						456.482	267.144		1.3464e-05	2.06162e-05	2.08529	0.0217922	1	0.653078	-0.614673
12142						469.778	449.161		2.54817e-06	3.75829e-06	2.11851	0.0165193	1	0.678013	-0.560614
12152						473.402	195.139		8.53586e-05	7.23468e-05	2.14726	0.0110116	1	1.17985	0.238608
12211						480.631	375.249		1.93818e-06	1.47295e-06	1.99528	0.027105	1	1.31585	0.395998
12221			D	UDP-D-xylose	6.58703	481.752	537.287		3.33464e-07	1.87728e-07	1.9075	0.0421824	1	1.77632	0.828893
12247						488.941	298.239		4.3326e-06	8.89299e-06	2.28801	0.00252921	1	0.487192	-1.03744
12267			D	Bisphenol A bis(chloroformate)	0.660768	492.447	354.204		5.84862e-06	9.2711e-06	2.11629	0.0139382	1	0.630845	-0.664643
12354						499.419	398.231		4.62332e-06	6.43364e-06	2.12744	0.0092971	1	0.718617	-0.476706
12362						499.473	397.227		2.64332e-05	3.67932e-05	1.98333	0.0344562	1	0.718427	-0.477087
12387						504.125	189.252		3.5857e-05	3.26708e-05	2.05303	0.0265418	1	1.09752	0.134251
12399						507.69	485.28		3.07592e-06	5.20712e-06	2.19583	0.0104825	1	0.590714	-0.759468
12408						510.044	416.23		6.8288e-07	1.00978e-06	1.92614	0.0404685	1	0.676265	-0.564339
12527			D	4-Amino-2,6-dinitrotoluene	10.4425	530.315	198.158		6.94223e-07	1.51519e-06	2.1312	0.0175915	1	0.458175	-1.12603
12567						538.678	267.197		3.63259e-06	5.68793e-06	2.14125	0.0135548	1	0.638649	-0.646904
12570			D	3,4,5-trihydroxy-6-[(2,3,5-trihydroxy-6-{[(3-methoxy-3-oxopropanoyl)oxy]methyl}oxan-4-yl)oxy]oxane-2-carboxylic acid	11.2026	538.755	457.365		3.41486e-07	6.84618e-07	2.24911	0.00729697	1	0.498797	-1.00347
12622						549.374	685.483		9.14962e-06	4.25378e-06	1.91436	0.046281	1	2.15094	1.10497
12656			D	GDP-4-dehydro-6-deoxy-D-mannose	12.1926	554.137	588.34		3.43442e-06	1.61074e-06	2.27412	0.0323243	1	2.13221	1.09235
12709						562.476	212.173		6.15908e-07	1.4112e-06	2.16955	0.016838	1	0.436442	-1.19614
12787						571.834	261.187		7.88338e-07	5.77137e-07	2.09452	0.0201998	1	1.36595	0.449901
12789						571.834	438.201		3.54981e-06	5.80251e-06	2.06532	0.0184916	1	0.611771	-0.708937
12815			D	Captafol	21.6019	575.468	350.076		1.85598e-06	5.42304e-06	2.2951	0.000826502	1	0.34224	-1.54692
12932			D	CNQX	-22.5342	584.641	233.155		3.04642e-06	2.23312e-06	2.09606	0.0200222	1	1.3642	0.448055
12942						586.962	420.19		2.2101e-06	3.24206e-06	2.15918	0.0101757	1	0.681697	-0.552797
12962						590.495	285.207		1.3062e-06	1.80207e-06	2.05929	0.0257404	1	0.72483	-0.464285
12972						591.658	394.261		3.02722e-06	2.2479e-06	1.94554	0.0386952	1	1.34669	0.429416
12977						592.827	298.247		1.58054e-05	7.65943e-06	1.96658	0.046629	1	2.06353	1.04511
12999						595.608	214.189		1.60037e-05	2.65121e-05	2.21229	0.00551214	1	0.603638	-0.728245
13015			D	TG(20:4(5Z,8Z,11Z,14Z)/22:6(4Z,7Z,10Z,13Z,16Z,19Z)/o-18:0)	-11.2567	597.451	942.517		5.13907e-07	6.3947e-07	2.01284	0.0271876	1	0.803646	-0.315368
13116						599.811	785.409		4.50333e-06	1.62239e-06	2.03608	0.0319791	1	2.77574	1.47287
13136						600.934	725.442		6.56484e-06	1.07628e-05	2.1528	0.0155403	1	0.609955	-0.713226
13140						601.486	701.442		9.55369e-06	6.15932e-06	2.27151	0.00274765	1	1.55109	0.633286
13184			D	Diflunisal	-12.0619	605.534	251.202		3.3251e-05	7.12407e-05	2.27927	0.00317723	1	0.466742	-1.0993
13210						608.395	851.52		6.84275e-07	1.54163e-06	2.09142	0.00412214	1	0.443864	-1.17181
13250			D	Bowdichione	17.1757	613.562	299.259		2.22074e-05	1.46502e-05	2.2141	0.0103076	1	1.51584	0.600117
13304						617.094	387.276		9.96129e-06	1.63893e-05	2.05852	0.0371862	1	0.607793	-0.718348
13336						619.38	786.412		4.72917e-06	1.30113e-06	1.98737	0.0140838	1	3.63465	1.86182
13430						626.207	228.205		0.000411805	0.000597421	2.09037	0.0289587	1	0.689304	-0.536789
13431			D	8-Hydroxyluteolin 4'-methyl ether 8-glucoside-3'-sulfate	7.69763	626.207	559.478		4.01257e-06	6.69962e-06	2.1054	0.0324807	1	0.598926	-0.73955
13433			D	3'-Deoxydihydrostreptomycin 6,3-bis-phosphate	6.13995	626.208	728.562		2.02295e-06	1.10964e-06	1.96528	0.0346936	1	1.82307	0.86637
13490						629.613	602.448		3.53938e-06	4.65482e-06	2.12296	0.0103959	1	0.760368	-0.39523
13635			D	Neopterin	-5.26399	639.978	254.221		0.000496121	0.00105287	2.25317	0.0445457	1	0.471207	-1.08557
13638						640.01	791.5		2.18781e-05	2.77645e-05	1.98878	0.0353722	1	0.787986	-0.343757
13645			D	(2-{[6-({[(2E)-3-(3,4-dihydroxyphenyl)prop-2-enoyl]oxy}methyl)-3,4,5-trihydroxyoxan-2-yl]oxy}-4-hydroxy-2,5-bis(hydroxymethyl)oxolan-3-yl)oxidanesulfonic acid	-24.0668	640.961	585.493		5.47985e-06	1.04057e-05	2.22632	0.0466265	1	0.52662	-0.925166
13678			D	CGH 2466	4.00474	642.271	323.221		3.72427e-06	6.16496e-06	2.25842	0.00512271	1	0.604103	-0.727132
13715			D	3,4,5-trihydroxy-6-(4-methoxy-1-benzofuran-5-carbonyloxy)oxane-2-carboxylic acid	0.483148	646.273	369.301		1.29338e-05	3.60465e-05	2.13732	0.0185139	1	0.358809	-1.47871
13741						647.508	794.519		0.000121754	0.000250937	1.94476	0.0178923	1	0.485197	-1.04336
13859						653.664	475.307		5.30207e-06	8.1763e-06	2.05329	0.0305227	1	0.648469	-0.624891
13887						659.343	267.233		0.000762463	0.00142744	2.26184	0.0333962	1	0.534146	-0.904694
13889			D	Neuraminic acid	-14.3158	659.371	268.237		0.000130116	0.000257343	2.2736	0.0314806	1	0.505613	-0.983895
13970						672.078	127.869		8.40738e-06	4.97682e-06	2.05456	0.013807	1	1.68931	0.756432
13973				3,4,5-trihydroxy-6-({3-hydroxy-8,8-dimethyl-4-oxo-2-phenyl-4H,8H-pyrano[2,3-f]chromen-5-yl}oxy)oxane-2-carboxylic acid	12.7774	672.399	513.481		4.75367e-05	2.72952e-05	1.83407	0.042541	1	1.74158	0.800396
13977			D	Trichlopyr	-16.9874	672.565	257.474		1.74403e-05	1.08956e-05	1.86366	0.0490697	1	1.60067	0.678676
13978			D	DHAP(6:0)	15.6144	672.656	269.212		3.41159e-05	2.92657e-05	2.12505	0.0123285	1	1.16573	0.221235
13985			D	Nifurthiazole	11.5633	673.057	255.233		0.045526	0.0402464	2.30161	0.000660037	1	1.13118	0.177833
13986			D	2-Amino-4-hydroxy-6-(D-erythro-1,2,3-trihydroxypropyl)-7,8-dihydropteridine	-6.69759	673.057	256.236		0.00810296	0.00708842	2.29775	0.000822979	1	1.14313	0.192986
13987			D	Nicotite D-ribonucleoside	1.36529	673.057	257.24		0.000551082	0.000495913	1.95899	0.0403988	1	1.11125	0.152179
14006						673.075	256.464		0.000111488	5.80576e-05	2.13768	0.00709607	1	1.9203	0.941332
14025						675.277	831.505		4.22177e-05	5.23805e-05	1.9487	0.0402233	1	0.805981	-0.311182
14149			D	rciclasine	16.9938	688.913	308.268		1.95946e-05	2.66718e-05	2.10435	0.0165144	1	0.734657	-0.444858
14273						703.543	296.268		1.46323e-05	1.89617e-05	2.10992	0.0130662	1	0.771676	-0.373933
14400			D	SN38 glucuronide	13.0108	724.367	569.543		1.54665e-05	9.23477e-06	2.03777	0.0208223	1	1.67481	0.743994
14410						724.877	70.816		0.000150544	0.000121347	2.10483	0.0183598	1	1.24061	0.311045
14411			D	7-Methylinosine	0.0321413	724.877	284.268		0.0031505	0.00251387	1.99083	0.0412203	1	1.25325	0.32567
14413						725.05	71.0669		3.0002e-05	2.19863e-05	1.97737	0.0407001	1	1.36458	0.448456
14653						752.654	548.42		0.000188672	3.09718e-05	1.69889	0.0480771	1	6.09171	2.60685
14659						752.817	482.244		3.57835e-05	1.87344e-05	2.13315	0.0312049	1	1.91004	0.933605
14700			D	Divinylchlorophyll a	-20.9723	761.91	892.462		6.03769e-06	1.31916e-05	2.02188	0.0381907	1	0.457691	-1.12756
14818						770.979	271.095		5.97152e-06	7.70217e-06	1.92522	0.0424708	1	0.775304	-0.367166
14908						778.953	834.525		3.20387e-05	5.50807e-05	1.93884	0.0383847	1	0.581669	-0.781731
14910						778.995	348.157		4.66707e-06	2.8902e-06	2.0057	0.0384607	1	1.61479	0.69135
14962			D	Selenium Sulfide	19.7325	783.643	112.039		2.20835e-05	1.29956e-05	2.02636	0.0445577	1	1.69931	0.764946
15010						787.126	140.514		5.8545e-06	4.07823e-06	2.03701	0.0271682	1	1.43555	0.521605
15130						807.212	120.037		2.64203e-05	3.628e-05	2.04643	0.0166852	1	0.728233	-0.457528
15141						808.422	191.855		9.48194e-06	6.2737e-06	2.2287	0.00251882	1	1.51138	0.595865
15159						809.654	125.023		1.3559e-05	7.62497e-06	2.24435	0.00206389	1	1.77824	0.830452
15227						821.541	279.867		6.51819e-07	8.7936e-07	2.1882	0.00951948	1	0.741243	-0.431982
15279						829.889	165.837		1.60627e-06	1.50646e-06	1.98047	0.0374273	1	1.06625	0.0925524
15294						832.455	151.039		1.11627e-05	7.54921e-06	2.24324	0.00511841	1	1.47866	0.564292
15369						846.629	177.844		3.50128e-05	7.03934e-05	1.91361	0.0440295	1	0.497388	-1.00756
15499						868.213	94.0289		2.11194e-05	1.68273e-05	1.92267	0.047545	1	1.25507	0.327764
15676						897.567	162.838		3.44984e-05	2.65232e-05	1.91925	0.0440441	1	1.30069	0.379273
15744						639.975	313.239		6.88958e-06	1.141e-05	1.99667	0.0395692	1	0.603821	-0.727807
15790						317.022	299.06		2.47362e-06	3.55895e-06	2.01812	0.0385388	1	0.695041	-0.52483
15801						582.42	237.186		1.58925e-06	4.38117e-06	2.19269	0.0156913	1	0.362746	-1.46297
15811						649.043	159.067		6.80424e-05	0.000121672	2.05613	0.0288701	1	0.559228	-0.838493
15813						556.523	223.17		1.9538e-06	3.91934e-06	2.06885	0.0285056	1	0.498503	-1.00433
15828						180.081	249.02		5.93219e-06	4.46381e-06	1.94358	0.0419961	1	1.32895	0.410289
15888						619.38	785.409		9.93262e-06	2.92213e-06	1.86165	0.0390793	1	3.3991	1.76515
15911						13.8145	221.852		0.000125631	6.04196e-05	2.17154	0.0120047	1	2.0793	1.0561

## Sheet: AMF+Cold_vs_Cold
id	MS2 name	MS2 score	level	MS1 name	MS1 ppm	rt	mz	type	MEAN AMF+Cold	MEAN Cold	VIP	P-VALUE	Q-VALUE	FOLD CHANGE	LOG_FOLDCHANGE
5	Zeranol	1	B(ii)			440.802	321.171	forward	2.43178e-06	6.02617e-06	1.85354	0.000398903	0.0786699	0.403537	-1.30923
24	L-Proline	0.999708	B(ii)			45.5442	114.055	forward	0.000187401	5.04306e-05	1.87979	0.00017323	0.0713118	3.71602	1.89376
30	Guanosine	0.99952	B(ii)			184.218	284.099	forward	2.35248e-05	1.10747e-05	1.59197	0.0173887	0.190394	2.1242	1.08692
31	Linoelaidic acid	0.999498	B(ii)			646.846	279.233	forward	0.020481	0.0163492	1.60559	0.0359885	0.253303	1.25273	0.325072
40	N-Methyl proline	0.998938	B(ii)			48.8884	130.086	forward	0.000136421	0.000243324	1.85799	0.000164825	0.0707156	0.560658	-0.834807
41	L-Serine	0.998937	B(ii)			40.5622	106.05	forward	3.73548e-05	7.76094e-05	1.81809	0.00454888	0.117487	0.481318	-1.05494
43	(Â±)-erythro-Isoleucine	0.998886	B(ii)			78.822	132.102	forward	0.000174637	0.000254918	1.69482	0.0220131	0.207349	0.68507	-0.545676
52	Adrenoyl ethanolamide	0.99808	B(ii)			618.579	376.319	forward	6.1541e-06	9.70945e-06	1.69823	0.00932182	0.153102	0.633826	-0.657842
56	2,5-Dihydro-2,4-dimethyloxazole	0.997591	B(ii)			185.542	100.076	forward	9.79025e-05	0.000181442	1.5073	0.0228197	0.21028	0.53958	-0.89009
57	(9Z,11S,16S)-1-Acetoxy-9,17-octadecadiene-12,14-diyne-11,16-diol	0.997531	B(ii)			451.198	333.203	forward	4.15634e-06	5.53343e-06	1.73914	0.00893168	0.150819	0.751134	-0.412858
60	15-Deoxy-d-12,14-PGJ2	0.997121	B(ii)			548.218	315.194	forward	1.15583e-06	2.27385e-06	1.81027	0.00149574	0.101143	0.508314	-0.976207
63	Stearidonic acid	0.996979	B(ii)			507.701	275.202	forward	7.65282e-06	4.38564e-06	1.8033	0.00119042	0.0966293	1.74497	0.803202
66	Ursolic acid	0.996776	B(ii)			644.454	455.354	forward	4.7548e-05	7.07697e-05	1.543	0.029969	0.235015	0.67187	-0.573746
78	Guanine	0.99575	B(ii)			82.1988	152.057	forward	8.33048e-05	0.000210297	1.85946	0.000192056	0.0724865	0.39613	-1.33596
82	2,3-Dihydroxybutanedioic acid	0.995271	B(ii)			398.569	149.008	forward	3.29744e-05	4.69796e-05	1.76681	0.00879845	0.15001	0.701887	-0.510689
104	Pantothenic acid	0.993062	B(ii)			189.232	220.118	forward	1.30356e-05	9.34743e-06	1.66354	0.0156428	0.183849	1.39457	0.479816
108	19-Noraldosterone	0.9918	B(ii)			428.318	347.183	forward	5.4429e-06	7.22117e-06	1.71596	0.0140892	0.17769	0.753742	-0.407856
110	12S-HHT	0.991239	B(ii)			524.271	279.197	forward	1.80133e-06	2.92065e-06	1.7548	0.00709079	0.138056	0.616757	-0.697226
112	Hypoxanthine	0.990853	B(ii)			83.6837	137.046	forward	1.57464e-05	2.37514e-05	1.63154	0.0254073	0.219326	0.66297	-0.592985
113	Piperidine	0.990429	B(ii)			801.228	86.0968	forward	1.22346e-05	1.36456e-05	1.64213	0.0239106	0.214238	0.896597	-0.157468
120	4-Hydroxy-2-butenoic acid gamma-lactone	0.988779	B(ii)			271.947	85.0288	forward	1.62426e-05	1.1484e-05	1.62013	0.0255035	0.219641	1.41437	0.50016
123	Nonadecanoic acid	0.987877	B(ii)			760.713	297.28	forward	4.04851e-05	5.57325e-05	1.60092	0.0425251	0.273231	0.726418	-0.461127
130	Caffeic acid	0.986454	B(ii)			390.094	179.034	forward	2.31891e-05	7.25104e-05	1.69551	0.0203441	0.20177	0.319804	-1.64474
132	Dihydrojasmonic acid	0.986052	B(ii)			420.372	211.134	forward	7.50719e-05	0.000122635	1.80334	0.00311072	0.112441	0.612158	-0.708025
134	Uracil	0.985572	B(ii)			104.12	113.035	forward	1.32921e-05	3.13049e-05	1.23459	0.0398632	0.265482	0.424601	-1.23582
138	(1(10)E,4E,6a,9b)-9-(2-Methylbutanoyloxy)-1(10),4,11(13)-germacratrien-12,6-olide	0.984628	B(ii)			538.387	333.203	forward	3.62848e-05	9.80804e-05	1.80048	0.00148194	0.100961	0.369949	-1.4346
156	2-Furancarboxaldehyde	0.980734	B(ii)			272.11	97.0288	forward	1.29312e-05	8.14083e-06	1.80424	0.00462375	0.11769	1.58844	0.667611
174	L-Erythrulose	0.975292	B(ii)			882.651	119.034	forward	0.000831359	0.000996764	1.60032	0.0458175	0.282092	0.834058	-0.261781
177	Niacinamide	0.974855	B(ii)			47.4993	123.055	forward	5.20632e-05	6.56546e-05	1.54791	0.0328632	0.243644	0.792986	-0.334632
178	Verimol G	0.974684	B(ii)			442.712	347.183	forward	3.28055e-06	5.59683e-06	1.74806	0.00378981	0.115042	0.586144	-0.770672
188	Panaquinquecol 1	0.971109	B(ii)			513.908	293.211	forward	1.89545e-05	3.38816e-05	1.62845	0.0147802	0.180537	0.559434	-0.83796
194	Butyl 3-O-caffeoylquinate	0.970127	B(ii)			245.544	411.162	forward	5.89804e-06	1.40571e-05	1.72873	0.00687258	0.136323	0.419577	-1.25299
205	Pipecolic acid	0.965483	B(ii)			47.8068	128.071	forward	9.68909e-06	3.0892e-05	1.83629	0.00411585	0.11619	0.313644	-1.6728
210	S-Adenosylmethionine	0.963502	B(ii)			75.0432	399.145	forward	5.72714e-06	1.10285e-05	1.67775	0.0107631	0.160936	0.519306	-0.945343
211	p-Mentha-1,8-dien-7-ol	0.963473	B(ii)			274.332	135.117	forward	5.44971e-05	8.58574e-05	1.75843	0.00402002	0.115869	0.63474	-0.655761
225	Flumioxazin	0.957939	B(ii)			215.305	353.088	forward	1.84205e-06	1.22678e-06	1.58102	0.0385869	0.261595	1.50153	0.586436
226	2-Acetylfuran	0.956855	B(ii)			344.111	111.044	forward	4.59272e-05	2.26001e-05	1.57729	0.0109122	0.1618	2.03217	1.02302
231	Cyclic AMP	0.954341	B(ii)			188.838	328.046	forward	1.84457e-07	1.30613e-06	1.50548	0.0088633	0.150405	0.141224	-2.82395
236	5a-Tetrahydrocorticosterone	0.952876	B(ii)			573.008	349.239	forward	1.44775e-06	3.29623e-06	1.70794	0.0412583	0.269612	0.439212	-1.18701
244	Isonicotinic acid	0.950033	B(ii)			808.673	124.039	forward	1.11207e-05	1.54512e-05	1.66611	0.0210624	0.204219	0.719729	-0.474475
245	Momilactone B	0.949038	B(ii)			517.485	331.187	forward	2.47947e-05	5.21126e-05	1.72898	0.0111523	0.163193	0.475792	-1.0716
246	(10E,12Z)-(9S)-9-Hydroperoxyoctadeca-10,12-dienoic acid	0.948126	B(ii)			488.952	311.223	forward	7.94834e-05	0.000154993	1.82807	0.00129624	0.0982175	0.51282	-0.963475
249	Allysine	0.94706	B(ii)			55.4691	146.081	forward	0.00031356	0.000436615	1.76188	0.00365727	0.114524	0.718163	-0.477617
253	Succinic acid	0.945797	B(ii)			54.6918	117.018	forward	0.000308235	0.000182678	1.82072	0.00164777	0.102982	1.68731	0.754724
258	Docosanamide	0.944148	B(ii)			690.042	340.357	forward	1.48544e-05	2.89813e-05	1.44719	0.0370034	0.256574	0.51255	-0.964236
262	17-Epiestriol	0.943677	B(ii)			428.324	289.18	forward	2.81951e-06	5.14058e-06	1.64746	0.0330117	0.244062	0.54848	-0.866489
265	Trifolian	0.94202	B(ii)			275.517	331.082	forward	4.04953e-06	2.79202e-06	1.67918	0.0151881	0.182135	1.45039	0.536443
268	5-Methyl-2-furancarboxaldehyde	0.941039	B(ii)			367.947	111.044	forward	3.2629e-05	2.01371e-05	1.75553	0.00568139	0.126361	1.62034	0.696297
287	(ent-6alpha,7alpha,16alphaH)-6,7,17-Trihydroxy-19-kauranoic acid	0.929222	B(ii)			407.35	353.23	forward	2.19839e-06	3.96673e-06	1.8201	0.00430053	0.116772	0.554206	-0.851505
291	Mesylate	0.927436	B(ii)			714.907	94.9799	forward	0.000252511	0.000301741	1.59823	0.0430354	0.274654	0.836844	-0.256969
293	(5alpha,8beta,9beta)-5,9-Epoxy-3,6-megastigmadien-8-ol	0.925951	B(ii)			370.195	209.154	forward	1.98184e-06	2.70576e-06	1.65837	0.0163116	0.186249	0.732451	-0.449196
305	3,3',4'5-Tetrahydroxystilbene	0.918536	B(ii)			410.286	243.066	forward	4.23125e-07	5.71823e-06	1.49735	0.00127086	0.0977941	0.0739957	-3.75641
310	2,2,6,7-Tetramethylbicyclo[4.3.0]nona-1(9),4-dien-8-one	0.9143	B(ii)			276.644	191.143	forward	1.4186e-05	7.54378e-06	1.81828	0.00559407	0.125577	1.88049	0.911112
312	DL-Dopa	0.912862	B(ii)			343.497	196.061	forward	1.32715e-05	2.91522e-05	1.84153	0.000633715	0.0859323	0.455248	-1.13527
316	L-trans-4-Methyl-2-pyrrolidinecarboxylic acid	0.909687	B(ii)			70.5808	130.086	forward	0.000215456	0.000398532	1.84102	0.000411141	0.0788558	0.540624	-0.887303
325	2-Pyrocatechuic acid	0.905538	B(ii)			260.51	153.019	forward	4.05048e-06	8.72514e-06	1.82949	0.00198929	0.106245	0.464231	-1.10709
329	4,4'-Dihydroxy-5,5'-diisopropyl-2,2'-dimethyl-3,6-biphenyldione	0.903966	B(ii)			447.492	329.172	forward	2.85694e-06	5.45511e-06	1.74023	0.00851065	0.148207	0.523719	-0.933134
333	Jasmonic acid	0.901618	B(ii)			494.64	209.118	forward	2.55673e-05	5.16024e-05	1.74479	0.0101038	0.157321	0.495468	-1.01314
335	5-Hydroxyindoleacetic acid	0.89988	B(ii)			207.406	192.065	forward	1.28833e-06	2.22024e-06	1.48882	0.0403925	0.267067	0.580265	-0.785215
340	3,3',4,4'-Tetrahydroxy-5,5'-diisopropyl-2,2'-dimethylbiphenyl	0.894047	B(ii)			429.465	331.188	forward	9.11958e-07	1.65649e-06	1.75668	0.00451233	0.117387	0.550535	-0.861093
343	Thujyl 19-trachylobanoate	0.89274	B(ii)			336.082	439.357	forward	3.15581e-06	2.45726e-06	1.61093	0.023891	0.214168	1.28428	0.360956
365	Yucalexin P15	0.877711	B(ii)			472.853	331.188	forward	3.15264e-06	5.72324e-06	1.76926	0.00227754	0.108341	0.550848	-0.860273
368	(+)-cis-5,6-Dihydro-5-hydroxy-4-methoxy-6-(2-phenylethyl)-2H-pyran-2-one	0.873876	B(ii)			333.384	249.112	forward	1.67162e-06	3.5558e-06	1.64365	0.0346231	0.248848	0.470109	-1.08893
377	DHBOA-Glc	0.866499	B(ii)			227.15	344.097	forward	5.83956e-07	1.53211e-06	1.52755	0.00943774	0.153756	0.381145	-1.39159
410	Avocadynofuran	0.846134	B(ii)			526.016	247.205	forward	1.8099e-06	2.11261e-06	1.6264	0.0333768	0.245078	0.856712	-0.223118
413	Oxytetracycline	0.845219	B(ii)			55.6581	459.136	forward	1.09399e-05	4.25534e-06	1.82006	0.00524614	0.122312	2.57087	1.36226
430	2-Isopropyl-3-methoxypyrazine	0.830043	B(ii)			446.356	153.102	forward	1.29259e-05	6.54211e-06	1.8344	0.004145	0.116285	1.97579	0.982433
431	Hydroxypyruvic acid	0.828094	B(ii)			797.781	103.003	forward	5.78397e-05	6.34254e-05	1.5402	0.0421995	0.272312	0.911932	-0.133002
432	Behenic acid	0.825943	B(ii)			518.412	339.327	forward	3.6215e-06	1.60915e-06	1.57719	0.0424005	0.27288	2.25057	1.17029
434	Methyl vanillate	0.823996	B(ii)			310.94	181.05	forward	2.52973e-05	3.94784e-05	1.71685	0.00941521	0.15363	0.64079	-0.642076
436	Succinyladenosine	0.822076	B(ii)			189.149	384.115	forward	1.47379e-06	2.58203e-06	1.73749	0.0140241	0.177412	0.570788	-0.808973
469	Delta-12-Prostaglandin J2	0.795861	B(iii)			482.358	335.219	forward	7.16787e-06	2.28516e-05	1.72904	0.002048	0.106712	0.31367	-1.67268
472	N-Methylhydantoin	0.792014	B(iii)			40.9984	113.035	forward	4.28408e-05	6.50066e-05	1.64471	0.0149879	0.181358	0.659023	-0.601599
475	D-Pipecolic acid	0.79004	B(iii)			106.474	130.086	forward	1.36737e-05	1.69222e-05	1.55328	0.0416485	0.27074	0.808033	-0.307514
483	Glucosylgalactosyl hydroxylysine	0.785885	B(iii)			274.625	487.215	forward	2.09976e-05	2.65717e-05	1.66086	0.0220308	0.207407	0.790222	-0.33967
489	4-Methoxybenzenepropanol 1-(2-sulfoglucoside)	0.775249	B(iii)			266.579	409.111	forward	5.13979e-07	3.21716e-06	1.33172	0.0252826	0.218917	0.159762	-2.64601
493	6-Chloro-N-(1-methylethyl)-1,3,5-triazine-2,4-diamine	0.770211	B(iii)			251.532	188.07	forward	0.000553525	0.00109993	1.79001	0.00244837	0.10938	0.503238	-0.990687
508	Cortexolone	0.762123	B(iii)			271.282	381.177	forward	0.000528344	0.000203561	1.83744	0.00203861	0.106639	2.59551	1.37602
517	2,5-Dihydro-2,4,5-trimethyloxazole	0.757337	B(iii)			799.151	114.092	forward	2.41991e-06	4.10779e-06	1.5277	0.0454484	0.281135	0.589103	-0.763409
549	Diacetone alcohol	0.734915	B(iii)			355.312	115.076	forward	3.7725e-05	0.000122967	1.77067	0.00447725	0.117288	0.30679	-1.70468
561	PE(14:1(9Z)/14:1(9Z))	0.723501	B(iii)			577.426	632.437	forward	1.65855e-06	1.87165e-06	1.64758	0.0261571	0.222005	0.886143	-0.174388
563	(2E)-Decenoyl-ACP	0.721093	B(iii)			70.771	128.071	forward	1.98752e-05	4.28824e-05	1.8689	0.000353326	0.0778743	0.463483	-1.10941
576	Linalyl phenylacetate	0.702159	B(iii)			500.565	273.185	forward	4.88428e-07	1.37065e-06	1.33403	0.0364476	0.254759	0.356347	-1.48864
577	Ganoderal A	0.702106	B(iii)			331.345	437.341	forward	6.66877e-06	4.21883e-06	1.78418	0.00264702	0.11044	1.58072	0.660578
602	Vanillin 3-(L-menthoxy)propane-1,2-diol acetal	0.681552	B(iii)			476.426	365.232	forward	7.33517e-06	3.86829e-06	1.60584	0.0210625	0.204219	1.89623	0.923134
606	Nandrolone	0.680194	B(iii)			464.367	275.2	forward	6.3717e-06	1.08595e-05	1.69125	0.0158141	0.184477	0.586738	-0.769212
615	Cortisol	0.672599	B(iii)			548.206	361.2	forward	1.22274e-06	1.74562e-06	1.52132	0.0438757	0.276958	0.700461	-0.513622
616	L-Gulose	0.672371	B(iii)			43.2657	179.056	forward	0.00017417	0.000223424	1.5096	0.043819	0.276804	0.779548	-0.35929
644	Epoxyganoderiol B	0.652519	B(iii)			285.208	455.352	forward	2.83585e-06	2.36059e-06	1.82243	0.00184006	0.104944	1.20133	0.264632
648	Thermophillin	0.645778	B(iii)			258.776	169.049	forward	1.01455e-05	2.48263e-05	1.30766	0.0321851	0.241708	0.408658	-1.29103
657	Cyclopassifloic acid B	0.640937	B(iii)			577.613	521.384	forward	4.25691e-06	9.38672e-06	1.53363	0.0436197	0.276261	0.453504	-1.14081
680	Demethylphylloquinone	0.6286	B(iii)			343.469	437.341	forward	1.1319e-05	7.62658e-06	1.63778	0.0195475	0.19892	1.48415	0.569639
685	Isoleucyl-Gamma-glutamate	0.627379	B(iii)			105.841	260.16	forward	7.52855e-05	0.000176761	1.66071	0.00947044	0.153939	0.425917	-1.23136
688	PC(22:2(13Z,16Z)/15:0)	0.62511	B(iii)			628.94	800.616	forward	2.237e-06	2.98747e-06	1.64365	0.0379983	0.259755	0.748795	-0.417358
711	2-Aminobenzoic acid	0.610547	B(iii)			268.904	136.04	forward	8.20061e-06	1.21552e-05	1.83194	0.00105132	0.094851	0.674659	-0.56777
712	Hexamethylquercetagetin	0.610067	B(iii)			47.9126	401.13	forward	0.00673352	0.00582405	1.70231	0.0148048	0.180635	1.15616	0.209338
714	3,3'-Dithiobis[4,5-dihydro-2-methylfuran]	0.608997	B(iii)			265.957	231.05	forward	1.58996e-06	4.19014e-06	1.54266	0.0380367	0.259876	0.379452	-1.39801
735	S-Adenosylmethioninamine	0.596352	B(iii)			327.346	355.154	forward	5.24001e-07	9.00483e-07	1.72222	0.0165695	0.187139	0.581912	-0.781128
736	Muricin F	0.596268	B(iii)			762.141	595.472	forward	7.33028e-06	4.50367e-06	1.58197	0.0337879	0.246206	1.62762	0.702767
741	Acetyl-T2 Toxin	0.593233	B(iii)			349.707	509.236	forward	1.29259e-06	2.02538e-06	1.61836	0.0220836	0.207579	0.638198	-0.647925
756	Nerolidyl acetate	0.579861	B(iii)			521.218	265.216	forward	8.24978e-07	1.55478e-06	1.80599	0.00589326	0.128203	0.530608	-0.914281
764	Biotin sulfone	0.576366	B(iii)			272.272	277.092	forward	3.87577e-06	2.19805e-06	1.84864	0.00110905	0.095635	1.76328	0.818258
782	Etrogol	0.564087	B(iii)			430.732	207.138	forward	2.29888e-06	3.92408e-06	1.86543	0.000768635	0.0896577	0.585839	-0.771425
796	Sterebin A	0.554246	B(iii)			521.298	311.221	forward	7.16555e-06	1.44623e-05	1.81126	0.00297892	0.111929	0.495463	-1.01315
800	1,4,5-Naphthalenetriol	0.552919	B(iii)			228.074	177.055	forward	2.03123e-05	4.83101e-05	1.74484	0.00248348	0.109578	0.420457	-1.24997
827	LysoPC(18:3(6Z,9Z,12Z))	0.533447	B(iii)			496.414	518.324	forward	8.94452e-06	5.0247e-06	1.67485	0.032009	0.241197	1.78011	0.831968
832	N'-Hydroxyneosaxitoxin	0.531048	B(iii)			185.643	332.134	forward	9.19282e-06	1.57661e-05	1.63707	0.0220287	0.2074	0.583075	-0.778246
843	LysoPC(18:2(9Z,12Z))	0.520226	B(iii)			517.475	520.34	forward	7.28581e-05	4.35812e-05	1.8399	0.000486374	0.0806366	1.67178	0.741383
884	Pantothenol	0.498104	B(iii)			5.15288	206.139		1.64442e-06	3.13541e-06	1.57239	0.0214915	0.20563	0.524468	-0.931074
890	Desglucocoroloside	0.496469	B(iii)			589.941	505.316	forward	3.53318e-05	9.07041e-05	1.72942	0.00504928	0.120551	0.389528	-1.3602
895	4-Methoxybrassinin	0.491388	B(iii)			103.119	267.059	forward	2.49189e-06	4.17391e-06	1.81972	0.0261677	0.222044	0.597016	-0.74416
902	Ascorbic acid	0.485621	B(iii)			46.6885	175.024	forward	1.64768e-05	3.24587e-05	1.66785	0.0421907	0.272287	0.507622	-0.978172
912	Quercetin 3'-O-glucuronide	0.478094	B(iii)			266.257	479.095	forward	1.70377e-06	3.25377e-07	1.79515	0.00104425	0.09475	5.23629	2.38854
917	p-Cresol glucuronide	0.475369	B(iii)			251.485	285.1	forward	7.71003e-06	1.51673e-05	1.80236	0.000907257	0.0925367	0.508333	-0.976155
920	Capsiate	0.473768	B(iii)			389.649	307.19	forward	1.26844e-06	1.95355e-06	1.79427	0.007358	0.140141	0.6493	-0.623044
933	(9Z,11E,13E,15Z)-4-Oxo-9,11,13,15-octadecatetraenoic acid	0.465413	B(iii)			440.249	291.195	forward	7.45566e-06	1.64243e-05	1.84774	0.000318866	0.0771364	0.45394	-1.13943
939	LysoPC(15:0)	0.461023	B(iii)			518.999	482.324	forward	1.5082e-06	8.06973e-07	1.56026	0.0465092	0.28386	1.86896	0.902237
957	Dethiobiotin	0.437594	B(iii)			58.9892	215.139	forward	7.62028e-06	9.21859e-06	1.57504	0.0424236	0.272945	0.826621	-0.274702
964	Auxin b	0.433841	B(iii)			495.868	311.221	forward	2.60025e-06	4.61861e-06	1.87088	0.000322656	0.0772245	0.562995	-0.828807
1013	(-)-Guttiferone E	0.384208	B(iii)			561.293	601.352	forward	2.38712e-06	1.26448e-06	1.8662	0.000506862	0.0811897	1.88783	0.916727
1032	Leucyl-Serine	0.371155	B(iii)			75.5902	219.134	forward	4.54223e-06	8.44595e-06	1.7407	0.00382257	0.115165	0.5378	-0.894858
1043	Hydroxyanigorufone	0.364039	B(iii)			186.893	289.082	forward	3.21555e-06	4.71438e-06	1.83274	0.00103723	0.0946485	0.682073	-0.552002
1045	Soyasaponin I	0.363421	B(iii)			388.448	943.516	forward	1.02849e-05	1.32976e-05	1.68695	0.0224845	0.209031	0.773443	-0.370633
1049	(E)-4-Octenoic acid	0.359934	B(iii)			5.53887	143.107	forward	1.20888e-05	1.59947e-05	1.64082	0.0298985	0.234793	0.755797	-0.403929
1064	gamma-Eudesmol rhamnoside	0.348677	B(iii)			528.808	369.263	forward	8.60981e-06	4.47022e-06	1.8115	0.00162352	0.102708	1.92604	0.945637
1073	N-(5-Methyl-3-oxohexyl)alanine	0.339954	B(iii)			292.378	202.142	forward	3.3433e-06	1.2397e-05	1.81961	0.000912353	0.0926288	0.269687	-1.89064
1100	beta-D-Glucosamine	0.32015	B(iii)			49.4266	180.086	forward	0.000306614	0.000241349	1.69028	0.0175261	0.190975	1.27042	0.345304
1104	Avocadyne 1-acetate	0.319655	B(iii)			550.558	325.239	forward	3.24042e-06	4.92025e-06	1.72665	0.0155101	0.183356	0.658588	-0.602551
1110	18-carboxy dinor Leukotriene B4	0.316202	B(iii)			432.388	337.166	forward	6.72318e-07	1.3926e-06	1.74954	0.0218096	0.206682	0.482781	-1.05056
1115	LysoPC(22:0)	0.311825	B(iii)			729.083	580.421	forward	1.33146e-06	9.12995e-07	1.52726	0.0326118	0.242932	1.45834	0.544329
1116	Diethyl phthalic acid	0.311471	B(iii)			333.825	221.082	forward	1.44375e-05	1.66309e-05	1.61555	0.0267041	0.224002	0.868113	-0.204045
1120	Isodesmosine	0.307039	B(iii)			402.969	526.278	forward	6.06974e-07	1.99294e-06	1.69117	0.00843509	0.14772	0.304562	-1.71519
1132			B(ii)			47.7274	116.071	forward	0.000498653	9.80563e-05	1.5941	0.00161866	0.102652	5.08538	2.34635
1135			B(ii)			40.9977	104.034	forward	0.000109959	0.000236129	1.7353	0.00461103	0.117656	0.465673	-1.10261
1139			B(ii)			82.4201	150.041	forward	1.55155e-05	3.2067e-05	1.85374	0.000698834	0.0878705	0.483847	-1.04738
1148			B(iii)			447.548	289.18	forward	7.8346e-06	1.79473e-05	1.76417	0.00238487	0.109009	0.436534	-1.19584
1152			B(iii)			188.506	218.103	forward	1.0112e-05	6.56232e-06	1.76526	0.0119819	0.167738	1.54092	0.623795
1154			B(iii)			313.035	373.164	forward	5.06433e-07	1.15607e-06	1.77585	0.0124043	0.169905	0.438063	-1.19079
1155			B(iii)			368.192	153.055	forward	6.68544e-06	4.57663e-06	1.63604	0.0189727	0.19677	1.46078	0.546737
1160			B(iii)			548.746	277.216	forward	4.98467e-05	0.000100075	1.79851	0.00122902	0.0970771	0.498094	-1.00551
1165			B(iii)			271.933	259.081	forward	3.99746e-06	2.14233e-06	1.86827	7.13315e-05	0.0576875	1.86594	0.899905
1185						341.689	216.123		2.98889e-05	3.37614e-05	1.56586	0.0394765	0.264319	0.885298	-0.175765
1259						518.105	313.273		3.24749e-05	1.81322e-05	1.71043	0.0227709	0.210099	1.79101	0.840773
1267						518.649	447.248		1.12706e-05	6.26892e-06	1.64314	0.0186554	0.195547	1.79786	0.846278
1298						500.743	291.195		5.30041e-06	8.08454e-06	1.70212	0.0275927	0.227149	0.655623	-0.609062
1317						279.401	661.211		5.42528e-07	1.45915e-06	1.73956	0.00724538	0.139271	0.371812	-1.42736
1321						276.77	482.26		1.10969e-05	1.42208e-05	1.55485	0.0469491	0.284969	0.780329	-0.357845
1348						504.794	412.305		1.01488e-06	4.82306e-07	1.73623	0.0153199	0.182639	2.10422	1.07329
1351						326.301	777.309		4.54409e-07	1.20313e-06	1.75299	0.00817342	0.145993	0.377687	-1.40474
1352						407.818	325.227		2.07251e-06	2.52762e-06	1.69672	0.0155854	0.183636	0.819944	-0.286402
1360						316.51	520.275		9.06009e-07	1.27828e-06	1.6636	0.0244028	0.215953	0.708774	-0.496602
1365						382.861	403.336		2.03511e-06	1.16274e-06	1.65058	0.0313641	0.239296	1.75027	0.807578
1371						382.424	579.368		9.70445e-07	6.67336e-07	1.77639	0.00264286	0.110419	1.45421	0.540233
1386						238.225	525.158		3.99474e-07	1.35847e-06	1.23142	0.0325069	0.242633	0.294061	-1.76581
1400						518.871	314.277		5.41121e-06	2.54276e-06	1.78692	0.00546785	0.124418	2.12809	1.08956
1406						413.91	508.267		3.46126e-07	1.10131e-06	1.51276	0.0136548	0.175803	0.314287	-1.66985
1447						377.764	444.147		2.94704e-07	5.45311e-07	1.71614	0.00439609	0.117056	0.540433	-0.887811
1486						368.685	255.159		2.39312e-06	3.63868e-06	1.68791	0.0322253	0.241824	0.657688	-0.604524
1494						612.29	587.415		5.66886e-06	6.77362e-06	1.55165	0.0489164	0.289782	0.836902	-0.256869
1531						255.692	418.169		2.96208e-07	8.79915e-07	1.60404	0.0293446	0.233022	0.336632	-1.57076
1535						239.588	691.164		4.67088e-07	1.62349e-07	1.5582	0.0377575	0.258994	2.87706	1.5246
1551						334.548	466.264		1.6766e-05	2.51863e-05	1.61357	0.0287595	0.231107	0.665682	-0.587095
1564						343.672	502.265		1.66921e-06	2.86632e-06	1.67268	0.0192784	0.197923	0.582352	-0.780037
1585						522.414	328.248		1.14144e-05	1.78952e-05	1.77929	0.0039903	0.115767	0.637848	-0.648715
1608						262.307	354.176		5.85352e-06	1.33022e-05	1.67838	0.0246844	0.216916	0.440042	-1.18429
1620						338.02	859.425		4.76715e-07	6.87091e-07	1.4434	0.0440201	0.277348	0.693817	-0.527373
1654						441.529	534.319		1.89954e-06	3.96677e-06	1.62889	0.0258504	0.220864	0.478864	-1.06231
1660						538.544	328.248		2.53974e-05	7.23295e-05	1.81329	0.00174003	0.103968	0.351134	-1.50991
1663						297.238	272.185		6.42947e-07	1.46498e-06	1.82584	0.00312102	0.112479	0.438876	-1.18811
1687						516.816	326.232		2.44842e-05	4.41737e-05	1.75488	0.0111065	0.16293	0.554271	-0.851337
1690						265.313	441.173		4.22779e-06	2.46283e-05	1.81373	0.000431272	0.0791404	0.171664	-2.54234
1694						285.188	316.054		4.67229e-07	1.63116e-06	1.78444	0.00346209	0.113699	0.286439	-1.8037
1695						377.489	322.074		4.39673e-07	1.76899e-07	1.59924	0.0225392	0.209236	2.48545	1.31351
1705						497.697	412.189		5.69059e-06	3.00156e-06	1.53244	0.0290755	0.232146	1.89588	0.922867
1712						264.707	419.191		2.8797e-06	1.97109e-05	1.79877	0.00327203	0.113018	0.146097	-2.77501
1719						192.923	178.123		7.32963e-05	0.000103611	1.67152	0.0138943	0.176853	0.707416	-0.49937
1722						118.547	220.154		9.73722e-06	7.04476e-06	1.55707	0.0427114	0.273753	1.38219	0.466958
1728						539.157	315.193		1.05236e-06	1.82285e-06	1.4817	0.0495642	0.291316	0.577317	-0.792564
1794			D	Sulfite	0.34844	4.98083	81.0703		8.92528e-06	1.01772e-05	1.70285	0.0191762	0.19754	0.876988	-0.189371
1812						7.47089	78.0554		1.68588e-06	2.23146e-06	1.70154	0.0122006	0.168872	0.755506	-0.404485
1824						9.09629	124.039		2.84179e-05	3.27268e-05	1.77766	0.00340999	0.113471	0.868339	-0.20367
1899						14.2104	131.974		3.29976e-05	4.09878e-05	1.55065	0.0419163	0.271507	0.805058	-0.312835
1962			D	Oxamate	-23.0403	27.5856	90.0553		4.3792e-06	6.51091e-06	1.4594	0.0466704	0.284268	0.672594	-0.572192
1979						29.9171	214.987		0.000180033	0.00031692	1.58725	0.047626	0.286651	0.56807	-0.815858
2003						30.7025	171.989		1.51143e-05	2.1716e-05	1.6455	0.0271896	0.225736	0.695995	-0.522852
2020			D	p-Benzoquinone	-6.31964	31.1968	109.101		1.95678e-05	2.25039e-05	1.75722	0.00636597	0.132165	0.86953	-0.201692
2050			D	Pahutoxin	-16.2171	34.8156	437.069		1.2351e-06	3.36389e-06	1.82858	0.00188132	0.105321	0.367163	-1.44551
2052						35.32	211.931		1.17978e-06	1.66207e-06	1.71525	0.0202888	0.201577	0.709825	-0.494465
2075						35.9515	72.7382		5.25442e-07	6.6571e-07	1.47728	0.0467337	0.284428	0.789295	-0.341363
2092						38.0397	73.0653		4.30808e-06	6.26502e-06	1.67262	0.0157849	0.184371	0.68764	-0.540275
2099						40.4145	196.878		5.02392e-05	8.22805e-05	1.44026	0.0340313	0.246866	0.610584	-0.711738
2103						40.506	330.008		7.02266e-06	9.25094e-06	1.59176	0.0391867	0.263439	0.75913	-0.397582
2106						40.5312	150.014		3.3285e-05	7.16799e-05	1.78442	0.00572598	0.126755	0.464356	-1.1067
2107			D	Trospium chloride	24.7705	40.5431	428.982		5.50743e-06	3.76879e-06	1.64565	0.0239089	0.214232	1.46132	0.547276
2114						40.5785	158.922		7.08523e-05	0.000139139	1.7754	0.00110576	0.0955921	0.509218	-0.973645
2127						41.0551	83.5363		3.06373e-06	1.88467e-06	1.59351	0.0396898	0.264962	1.62561	0.700979
2141						41.6908	174.896		2.88372e-05	5.19477e-05	1.48037	0.0243106	0.215635	0.55512	-0.849128
2142						41.7233	191.04		5.11397e-05	0.000127089	1.62004	0.00980841	0.15578	0.402392	-1.31333
2151			D	Oxamate	-22.7414	41.8218	90.0554		1.70219e-05	2.59086e-05	1.63823	0.0193851	0.198321	0.656995	-0.606045
2192						47.4007	426.116		1.25435e-05	1.59085e-05	1.58775	0.035557	0.251915	0.788474	-0.342864
2196						47.5995	117.074		2.05093e-05	7.44334e-06	1.6628	0.0157512	0.184247	2.75539	1.46226
2199						48.5983	152.068		3.278e-06	5.87558e-06	1.76593	0.00407873	0.116067	0.557903	-0.841914
2215						49.5925	300.024		2.09405e-06	1.51515e-06	1.64456	0.0267782	0.224269	1.38208	0.466837
2223						49.8751	305.966		8.80438e-06	5.42373e-06	1.74688	0.010356	0.158642	1.62331	0.698935
2239			D	4-Bromo-3,5-cyclohexadiene-1,2-dione	12.0994	50.7417	188		2.19265e-05	2.64822e-05	1.75323	0.0100232	0.156906	0.827972	-0.272346
2240						50.8283	237.978		3.30924e-06	4.93759e-06	1.66437	0.0256613	0.220153	0.670215	-0.577305
2243						50.9686	253.951		3.21782e-06	5.69156e-06	1.83549	0.000509916	0.0812689	0.565368	-0.822738
2248						51.0838	485.064		2.47789e-07	8.04771e-07	1.52621	0.0394883	0.264354	0.3079	-1.69946
2255						51.6629	234.956		1.38245e-06	2.48459e-06	1.84607	0.000363784	0.0780729	0.556412	-0.845776
2261						51.999	271.938		2.11452e-06	3.27802e-06	1.7184	0.0164571	0.186753	0.645058	-0.632499
2278						52.7998	206.055		9.94475e-06	2.73653e-05	1.8204	0.00309954	0.112399	0.363407	-1.46034
2283						53.4247	124.039		3.60478e-05	4.11073e-05	1.62019	0.0354089	0.251434	0.876921	-0.189481
2293			D	[5-(Aminomethyl)furan-3-yl]methyl phosphate	22.9511	55.4682	208.133		6.94798e-06	1.35838e-05	1.63269	0.0437216	0.276539	0.51149	-0.967221
2297						55.6461	131.09		5.91408e-06	1.16911e-05	1.60622	0.00859056	0.148715	0.505863	-0.983181
2301						55.8802	204.123		6.11732e-06	7.90633e-06	1.75343	0.00810428	0.145526	0.773724	-0.370109
2309						56.8242	155.974		0.000161051	0.000204303	1.78727	0.00643358	0.132716	0.788297	-0.343189
2318						58.1928	212.113		1.60951e-05	1.11739e-05	1.709	0.0213433	0.205147	1.44043	0.526495
2356						68.5279	223.116		2.16319e-06	2.65544e-06	1.54962	0.0462995	0.283327	0.814626	-0.29579
2361						68.8283	184.073		8.53249e-05	0.000191655	1.72628	0.00195094	0.105927	0.445201	-1.16747
2368						69.1316	224.128		0.00125647	0.00156343	1.64333	0.0257289	0.220408	0.803662	-0.31534
2385						70.3719	137.132		8.57089e-06	1.23746e-05	1.72177	0.00914986	0.152111	0.692621	-0.529862
2388						70.7521	207.08		8.8432e-07	2.27633e-06	1.8036	0.00410145	0.116143	0.388485	-1.36407
2392						71.0201	325.113		9.67727e-06	4.49096e-06	1.88783	1.01239e-05	0.0269019	2.15483	1.10758
2395						71.4086	192.979		4.15121e-06	7.72011e-06	1.59383	0.0364351	0.25472	0.537713	-0.895091
2396						71.4288	212.113		6.91142e-06	8.59161e-06	1.61781	0.0371657	0.257099	0.804439	-0.313945
2404						72.0556	195.121		1.14208e-05	1.40098e-05	1.67995	0.0182319	0.193874	0.815204	-0.294767
2409						72.2395	90.9481		2.58168e-06	3.31789e-06	1.71528	0.0115266	0.165294	0.77811	-0.361955
2413						73.1449	230.935		1.52611e-06	2.40624e-06	1.69916	0.0062723	0.131391	0.634228	-0.656926
2432						75.2247	162.149		7.7248e-06	1.2909e-05	1.58734	0.0319098	0.240908	0.598402	-0.740813
2458						79.3949	187.037		7.97642e-06	1.04044e-05	1.817	0.00300297	0.112025	0.766641	-0.383376
2467						79.7927	242.985		2.6314e-06	4.79797e-06	1.77242	0.00265279	0.110468	0.54844	-0.866595
2487						81.6089	186.995		1.32785e-05	1.5518e-05	1.74217	0.0115727	0.165547	0.855684	-0.224849
2488			D	2,3-Dimethylmaleate	6.09897	81.6936	145.133		3.30327e-06	5.73304e-06	1.49556	0.0285316	0.230348	0.576182	-0.795404
2496						82.4432	217.166		2.08686e-06	3.52732e-06	1.55949	0.0324913	0.242589	0.591628	-0.757237
2510						83.8394	153.06		5.43112e-06	9.18061e-06	1.78698	0.0435956	0.276195	0.591586	-0.757341
2513						84.985	236.128		1.95389e-06	2.39793e-06	1.54765	0.0482714	0.28823	0.814823	-0.295441
2516						86.0723	323.047		9.70489e-07	5.05321e-07	1.8595	0.0161028	0.185515	1.92054	0.941513
2527						87.5748	210.112		6.12377e-06	7.82143e-06	1.5778	0.0288507	0.231408	0.782947	-0.353014
2536			D	S-Methyl-3-phospho-1-thio-D-glycerate	-9.38167	89.2991	217.155		4.14518e-07	2.17222e-06	1.39953	0.00638563	0.132326	0.190827	-2.38966
2549						92.1342	208.998		2.0444e-06	2.70448e-06	1.67904	0.022512	0.209134	0.755932	-0.403672
2553			D	2-Oxoadipate	-22.6264	93.4447	161.128		3.01755e-06	6.41462e-06	1.46717	0.0279255	0.228297	0.470417	-1.08799
2556						94.1869	203.139		1.32962e-06	6.70844e-06	1.87706	4.73558e-05	0.049541	0.198201	-2.33496
2564			D	Flucytosine	-18.0303	95.8675	130.097		5.66954e-05	0.000103728	1.37815	0.0322711	0.241957	0.546576	-0.871507
2570						97.0375	112.087		3.42696e-06	7.40059e-06	1.30732	0.0472732	0.285778	0.463066	-1.11071
2597						105.885	396.973		1.19915e-07	4.77869e-07	1.42797	0.00936331	0.153337	0.250937	-1.9946
2601						106.657	208.998		1.73651e-06	2.48147e-06	1.75893	0.00992966	0.15642	0.699793	-0.515001
2608						107.669	154.097		2.5218e-06	3.96029e-06	1.6786	0.0105388	0.159686	0.636771	-0.651154
2626						111.766	188.128		4.37372e-06	5.38004e-06	1.7741	0.00450294	0.11736	0.812953	-0.298757
2629						112.462	189.123		1.41132e-06	2.96107e-06	1.6436	0.0263419	0.222685	0.476624	-1.06908
2646						116.448	275.076		4.39532e-07	1.51771e-06	1.38988	0.00964696	0.154911	0.289602	-1.78785
2649						117.3	124.039		3.84053e-05	4.37685e-05	1.62477	0.0333802	0.245088	0.877464	-0.188588
2650						117.317	224.128		0.000635132	0.000741821	1.7171	0.0133807	0.174572	0.856179	-0.224016
2653						118.436	138.055		7.05169e-06	9.17395e-06	1.68154	0.0128117	0.171908	0.768665	-0.379574
2695						132.57	157.086		9.99382e-06	1.17861e-05	1.70328	0.014308	0.178611	0.847933	-0.237979
2715						141.026	189.123		1.54379e-06	4.33914e-06	1.7996	0.00200787	0.106395	0.355783	-1.49093
2720						142.583	263.139		2.43321e-07	1.30554e-06	1.87363	0.000300239	0.0766742	0.186376	-2.42371
2723						143.718	281.149		4.35773e-07	1.80365e-06	1.76355	0.00113021	0.0959052	0.241606	-2.04927
2729						144.939	138.055		6.93033e-06	8.6035e-06	1.65905	0.0146532	0.180027	0.805525	-0.311999
2779			D	[5-(Aminomethyl)furan-3-yl]methyl phosphate	23.1374	165.33	208.133		3.23447e-06	5.29839e-06	1.6471	0.0479753	0.287509	0.610462	-0.712026
2780						165.334	284.972		8.45297e-06	9.62218e-06	1.5948	0.024983	0.217922	0.878488	-0.186905
2804						171.075	170.118		2.93373e-06	3.58834e-06	1.59759	0.0326388	0.243009	0.817573	-0.29058
2824						176.094	372.133		7.52011e-07	2.27534e-06	1.75917	0.0169473	0.188488	0.330505	-1.59726
2837						176.451	219.106		1.26925e-06	8.57843e-07	1.82132	0.00453289	0.117443	1.47958	0.565187
2854						177.207	281.113		7.36053e-07	1.14716e-06	1.63286	0.0264109	0.222937	0.641628	-0.64019
2856						177.279	262.086		8.90489e-06	1.0161e-05	1.63163	0.0280059	0.228572	0.876383	-0.190367
2858						177.375	138.055		1.17839e-05	1.46239e-05	1.75159	0.0455986	0.281526	0.805801	-0.311504
2859						177.381	210.112		1.38271e-05	1.6917e-05	1.61604	0.0319949	0.241156	0.817348	-0.290978
2864						177.492	270.097		8.20712e-06	1.03794e-05	1.71445	0.0128965	0.172314	0.790714	-0.338772
2880						179.708	123.055		3.43726e-05	7.5496e-05	1.82786	0.00234816	0.108786	0.455291	-1.13514
2881						179.872	137.046		1.06958e-05	3.61489e-06	1.80741	0.0456791	0.281734	2.95881	1.56502
2897						182.069	267.037		1.21221e-06	1.68177e-06	1.58689	0.0385092	0.261354	0.720796	-0.472337
2915						182.97	446.075		1.61479e-06	3.21542e-06	1.61329	0.0150763	0.181703	0.502201	-0.993662
2921						184.465	125.112		0.000280395	0.000313338	1.62375	0.0295498	0.233682	0.894866	-0.160257
2929			D	Chlozolite	-19.6624	185.406	333.137		8.79995e-07	2.22275e-06	1.07801	0.0473333	0.285927	0.395904	-1.33678
2946						186.626	167.089		7.76425e-05	6.3925e-05	1.47633	0.0478963	0.287315	1.21459	0.280466
2983						190.82	210.009		2.76043e-06	3.70299e-06	1.81257	0.00331715	0.11317	0.74546	-0.423797
2984						191.148	195.121		1.10807e-05	1.21683e-05	1.67456	0.0191689	0.197513	0.910623	-0.135075
2986						191.287	274.176		6.95802e-07	1.95002e-06	1.68216	0.0360312	0.253439	0.356818	-1.48674
2988						191.379	136.062		6.05292e-05	8.51762e-05	1.69137	0.0154752	0.183225	0.710636	-0.492818
2994			D	Pyridalyl	24.344	192.484	492.135		2.3558e-07	1.21644e-06	1.39897	0.010065	0.157122	0.193665	-2.36837
3000			D	4-Fluorophenol	-12.8149	193.893	113.108		4.09845e-06	4.75205e-06	1.55965	0.0413531	0.269887	0.862459	-0.213473
3011						199.5	416.119		2.17565e-07	6.79336e-07	1.4981	0.00961048	0.154712	0.320261	-1.64268
3029			D	1,1-Dichloro-2,2-diphenylethane	3.3355	204.331	252.159		9.25784e-06	1.20976e-05	1.78686	0.00454082	0.117465	0.765265	-0.385969
3030			D	Bromacil	20.7898	204.579	262.128		1.31423e-06	1.6815e-06	1.47744	0.0485738	0.28896	0.781581	-0.355532
3051						210.063	186.149		5.83885e-07	3.5313e-06	1.7806	0.00714933	0.13852	0.165346	-2.59644
3056						210.661	199.001		3.60609e-05	3.91821e-05	1.53244	0.0471955	0.285585	0.920341	-0.119759
3063						211.389	163.039		5.17606e-06	1.33163e-05	1.65419	0.0444519	0.278508	0.3887	-1.36327
3078						214.894	251.139		1.29354e-06	4.97085e-06	1.53108	0.0150838	0.181731	0.260224	-1.94217
3087						216.339	297.095		7.13897e-07	1.08735e-06	1.53356	0.0293413	0.233011	0.656549	-0.607025
3100						221.161	264.159		1.66792e-06	2.11274e-06	1.69535	0.0141196	0.177819	0.789461	-0.341059
3132						228.689	397.11		3.01948e-07	1.14119e-06	1.28416	0.0100752	0.157175	0.26459	-1.91817
3138			D	1-Hydroxy-2-methyl-2-butenyl 4-diphosphate	-10.3976	230.105	263.096		6.27423e-07	9.84129e-07	1.58746	0.0244306	0.216049	0.637541	-0.64941
3144						231.976	360.238		3.09265e-06	2.32985e-06	1.83333	0.0011803	0.096512	1.3274	0.408606
3147						232.298	184.144		1.60997e-06	2.43277e-06	1.72492	0.0128243	0.171968	0.661786	-0.595563
3177			D	Flupropate	-24.7719	240.335	147.044		6.65258e-06	3.23803e-06	1.66226	0.0252425	0.218784	2.05451	1.0388
3188						244.361	191.107		9.41001e-07	2.08226e-06	1.79572	0.00118354	0.0965497	0.451914	-1.14588
3198						250.556	147.063		1.75241e-06	6.83628e-06	1.17295	0.0266977	0.223979	0.25634	-1.96387
3202						251.333	286.103		9.32286e-07	2.0067e-06	1.8071	0.00283017	0.1113	0.464586	-1.10598
3203			D	Pyridoxal phosphate	-9.11443	251.49	248.147		0.000235776	0.00044934	1.77912	0.00294776	0.111802	0.524717	-0.930389
3204			D	DCI	-22.6605	251.49	249.151		1.17735e-05	2.2523e-05	1.69339	0.00688619	0.136431	0.522734	-0.935852
3206						251.535	145.084		1.73454e-06	4.51971e-06	1.60891	0.00569746	0.126503	0.383773	-1.38167
3207						251.538	143.073		3.43785e-06	8.85868e-06	1.54814	0.00896447	0.151016	0.388077	-1.36558
3209			D	Dichlorophen	-5.38694	252.005	270.129		3.80325e-06	9.05489e-06	1.6969	0.00585351	0.127864	0.420022	-1.25146
3219						255.134	396.186		4.52636e-07	1.31941e-06	1.49645	0.00787427	0.143933	0.34306	-1.54347
3233						259.92	417.174		9.21288e-07	1.23437e-06	1.59936	0.029565	0.233731	0.74636	-0.422056
3236						261.175	697.045		6.22845e-07	4.47815e-07	1.62508	0.0180509	0.193143	1.39085	0.475972
3238						261.183	410.202		9.93628e-07	1.66877e-06	1.54654	0.0364608	0.254801	0.595425	-0.748007
3243						262.017	365.105		1.19217e-06	6.05478e-07	1.43312	0.0321298	0.241548	1.96897	0.977439
3244						262.017	675.064		1.27135e-06	9.90553e-07	1.81544	0.0211354	0.204461	1.28348	0.36006
3248						262.325	575.176		8.12521e-08	3.81009e-07	1.67159	0.0465886	0.284061	0.213255	-2.22935
3260						264.732	249.06		4.15902e-07	2.00225e-06	1.72602	0.00289929	0.111599	0.207717	-2.26731
3265						265.928	474.14		5.05917e-06	1.22567e-06	1.70082	0.0044341	0.117166	4.12768	2.04533
3279						268.53	207.138		4.76481e-06	3.00365e-06	1.80203	0.00206067	0.10681	1.58634	0.665701
3306						273.815	197.001		0.00017013	0.000194531	1.55903	0.0455266	0.281339	0.874565	-0.193362
3309						274.127	356.121		2.59379e-06	1.47976e-06	1.75551	0.0107521	0.160876	1.75284	0.809695
3319						275.445	485.199		2.00993e-06	1.30789e-06	1.65104	0.024014	0.214602	1.53677	0.619901
3320						275.47	91.0546		1.26418e-05	1.48413e-05	1.56265	0.0448133	0.279469	0.8518	-0.231413
3335						279.405	474.212		2.21891e-07	3.66113e-07	1.54435	0.04352	0.275989	0.606074	-0.722435
3337						280.289	170.057		5.20783e-06	7.01471e-06	1.844	0.000898844	0.0923828	0.742415	-0.429703
3368						287.578	268.139		1.34497e-06	1.71596e-06	1.57657	0.0350501	0.250261	0.783802	-0.351438
3374						289.954	412.254		5.17311e-07	3.86438e-07	1.72836	0.0076802	0.142544	1.33867	0.420795
3377			D	Ferimol	10.1809	290.152	332.207		6.36898e-07	1.30028e-06	1.69652	0.00298999	0.111973	0.489818	-1.02968
3385						292.331	186.115		2.43894e-06	1.43871e-05	1.61313	0.00333765	0.113238	0.169523	-2.56045
3398						294.1	135.117		5.42689e-06	1.08836e-05	1.80892	0.000945511	0.0932082	0.498632	-1.00395
3401						294.875	436.218		1.8621e-06	5.38767e-06	1.73093	0.020544	0.202463	0.345623	-1.53273
3406						296.225	211.109		2.65781e-05	2.82191e-05	1.61456	0.0254505	0.219468	0.941849	-0.0864316
3418			D	3,4,5-trihydroxy-6-[(2,3,5-trihydroxy-6-{[(3-methoxy-3-oxopropanoyl)oxy]methyl}oxan-4-yl)oxy]oxane-2-carboxylic acid	16.2392	298.556	457.368		5.66411e-07	6.85764e-07	1.62002	0.0325338	0.24271	0.825956	-0.275863
3422						301.493	488.307		7.67728e-07	4.02561e-07	1.58682	0.0118362	0.166969	1.90711	0.931388
3434						303.301	455.352		1.96078e-06	1.24951e-06	1.57176	0.0387682	0.262156	1.56925	0.650072
3438						303.66	161.06		7.26599e-06	3.28152e-06	1.67317	0.0428975	0.274272	2.21421	1.14679
3480						311.727	197.001		0.000112091	0.000125605	1.69725	0.0184846	0.194878	0.892411	-0.16422
3502			D	TG(18:3(6Z,9Z,12Z)/22:6(4Z,7Z,10Z,13Z,16Z,19Z)/22:6(4Z,7Z,10Z,13Z,16Z,19Z))	16.798	315.302	974.501		6.37848e-07	8.05535e-07	1.5547	0.043542	0.276049	0.791831	-0.336735
3504						315.531	259.144		7.73002e-06	1.74846e-05	1.75834	0.0143012	0.178582	0.442103	-1.17754
3511						318.817	437.341		6.23693e-06	4.07223e-06	1.74724	0.00836771	0.147282	1.53158	0.615019
3513						318.844	455.352		5.2135e-06	3.67179e-06	1.74779	0.00698609	0.137217	1.41988	0.505769
3514						318.899	326.217		9.39153e-07	5.58749e-07	1.56514	0.038191	0.260361	1.68081	0.749161
3524			D	sn-Glycerol 3-phosphate	-1.51777	321.211	173.081		5.7046e-06	5.35236e-06	1.66543	0.0214456	0.20548	1.06581	0.0919494
3541						322.541	284.098		1.8613e-06	8.69908e-06	1.7803	0.0023205	0.108615	0.213965	-2.22456
3542						322.548	421.226		4.67381e-07	1.756e-06	1.79266	0.00526712	0.122516	0.266162	-1.90963
3548			D	TG(14:1(9Z)/15:0/o-18:0)	-11.3696	326.272	778.311		1.42438e-07	5.11181e-07	1.70902	0.0120538	0.168114	0.278644	-1.84351
3549			D	Prothiofos	16.7711	326.928	346.258		6.69693e-06	5.24317e-06	1.73416	0.0151401	0.18195	1.27727	0.35306
3557						327.805	716.236		5.90318e-07	3.53154e-07	1.72466	0.0243648	0.215822	1.67156	0.741193
3559						328.449	203.089		1.35139e-05	9.78188e-06	1.5849	0.0406354	0.267787	1.38152	0.466257
3571						330.973	231.086		5.28437e-05	3.03754e-05	1.84037	0.000733659	0.0887957	1.73968	0.798825
3575						332.222	570.34		2.29918e-07	5.02976e-07	1.54365	0.0263661	0.222773	0.457116	-1.12937
3587						336.067	421.347		5.52093e-06	3.56648e-06	1.6267	0.0353121	0.251119	1.54801	0.630412
3588			D	(2,6-dihydroxy-4-{4-hydroxy-7-methyl-11-oxo-2,8-dioxatricyclo[7.3.1.0]trideca-1(12),3,5(13),6,9-pentaen-3-yl}phenoxy)dihydroxyoxo-sulfanylium	-17.6638	336.609	422.35		1.49532e-06	1.07925e-06	1.6684	0.0284198	0.229974	1.38552	0.470427
3592			D	2-Sulfotrehalose	-11.1024	337.005	423.362		5.42374e-06	7.24671e-06	1.74033	0.011904	0.167329	0.748442	-0.418038
3613						340.303	211.133		2.60299e-06	3.35678e-06	1.68095	0.0180332	0.193072	0.775443	-0.366907
3618						341.225	274.77		1.33693e-06	2.52279e-06	1.5573	0.0393072	0.263806	0.529942	-0.916095
3619						341.404	277.527		1.32813e-06	2.68627e-06	1.60574	0.0331593	0.244474	0.494414	-1.01621
3622			D	Phosphophosphite	11.2324	341.689	276.144		0.00100168	0.0011216	1.62136	0.0300614	0.235306	0.893079	-0.16314
3629						342.938	455.352		9.3234e-06	6.5127e-06	1.64455	0.017275	0.189908	1.43157	0.517602
3630						342.957	238.144		2.06282e-06	2.52727e-06	1.70347	0.0145771	0.179718	0.816226	-0.29296
3634						344.105	231.086		4.77826e-05	2.42449e-05	1.8337	0.000393927	0.0785913	1.97083	0.978806
3688						356.865	568.319		4.24769e-07	8.37117e-07	1.70635	0.0159827	0.185086	0.507418	-0.978752
3701						359.531	231.086		2.78052e-05	1.01921e-05	1.70584	0.0102497	0.15806	2.72813	1.44791
3706			D	TG(15:0/22:4(7Z,10Z,13Z,16Z)/o-18:0)	21.5457	360.802	884.507		5.45532e-07	3.30343e-07	1.79087	0.0045403	0.117464	1.65141	0.7237
3716						366.635	421.347		6.18608e-06	4.56865e-06	1.75398	0.0278025	0.227874	1.35403	0.437256
3736						369.012	323.097		2.89161e-07	5.77635e-07	1.41553	0.0466172	0.284134	0.500595	-0.998284
3742						369.136	287.076		5.74719e-07	7.81273e-07	1.68881	0.0154669	0.183194	0.735618	-0.442972
3755						369.164	207.174		2.51553e-06	2.96201e-06	1.62116	0.0370321	0.256667	0.849262	-0.235718
3767			D	3-Sulfocatechol	-8.87132	369.18	191.179		2.58058e-06	3.23766e-06	1.67402	0.0169962	0.188702	0.797052	-0.327254
3779						369.376	121.101		5.3957e-06	6.32873e-06	1.82025	0.00308632	0.112349	0.852572	-0.230106
3797						370.637	231.086		2.05257e-05	1.14919e-05	1.84661	0.000284108	0.0762303	1.7861	0.836812
3803						373.947	387.144		5.26545e-07	1.16065e-06	1.57657	0.0296205	0.233909	0.453664	-1.14031
3809						376.973	332.279		6.29737e-06	8.72331e-06	1.54753	0.0408892	0.268534	0.721902	-0.470126
3815						379.988	945.559		4.0969e-06	6.13671e-06	1.63383	0.0320954	0.241449	0.667605	-0.582932
3816			D	TG(20:2n6/22:6(4Z,7Z,10Z,13Z,16Z,19Z)/o-18:0)	2.33051	380	946.561		1.25142e-06	1.91771e-06	1.66683	0.0312406	0.238926	0.65256	-0.615818
3826						382.401	231.086		1.2066e-05	7.62232e-06	1.80134	0.00223872	0.108086	1.58298	0.66264
3832						384.836	1038.53		7.82316e-07	1.86243e-07	1.58976	0.00299055	0.111976	4.2005	2.07056
3845						386.06	603.425		1.02106e-06	1.2014e-06	1.69193	0.0166448	0.187395	0.849889	-0.234654
3856			D	Tetracenomycin D3	8.78089	387.491	381.315		2.01982e-06	2.425e-06	1.74499	0.0477078	0.286853	0.832915	-0.263759
3874						392.163	351.214		9.55641e-07	1.58649e-06	1.59995	0.0357329	0.252483	0.602361	-0.731299
3887						395.555	552.33		1.11598e-06	2.7518e-06	1.58207	0.0360003	0.25334	0.405546	-1.30206
3894			D	Cycloguanil hydrochloride	-13.5807	396.918	289.18		6.85565e-07	1.59111e-06	1.85443	0.000106777	0.0646589	0.430873	-1.21466
3903						397.553	350.202		6.733e-07	1.39994e-06	1.5033	0.048525	0.288843	0.48095	-1.05604
3919			D	Aplysil	11.0921	398.101	310.209		1.47124e-06	2.57221e-06	1.63002	0.0310109	0.238234	0.571974	-0.805979
3921						398.104	309.206		8.36204e-06	1.48168e-05	1.62263	0.0319514	0.241029	0.564364	-0.825303
3985			D	Delphinidin	-9.09598	399.339	304.248		1.24544e-06	1.63339e-06	1.69268	0.0107282	0.160744	0.762488	-0.391214
3998			D	Tricrozarin A	19.5233	403.543	295.227		2.77415e-06	3.79148e-06	1.72389	0.0158732	0.184691	0.731681	-0.450714
4001			D	Sodium 2-O-L-rhamnopyranosyl-4-deoxy-alpha-L-threo-hex-4-eno-pyranosidurote	-23.6126	404.227	345.246		5.47083e-07	9.18462e-07	1.74232	0.010427	0.15905	0.595651	-0.747461
4002						406.029	465.225		2.23184e-07	6.40835e-07	1.58334	0.0188721	0.196385	0.348271	-1.52172
4004						406.382	569.328		8.48743e-07	2.4623e-06	1.55193	0.0372307	0.257309	0.344695	-1.53661
4006						407.505	311.221		1.88909e-06	3.45302e-06	1.85122	0.00150127	0.101215	0.547083	-0.870167
4018						409.084	408.37		2.61288e-06	3.9549e-06	1.58409	0.0331876	0.244553	0.660669	-0.598
4026						410.314	163.075		3.98437e-05	4.42152e-05	1.585	0.0335276	0.245494	0.901131	-0.150191
4027						410.85	351.214		1.59948e-06	2.57687e-06	1.80846	0.00188415	0.105346	0.620708	-0.688014
4037						413.868	490.256		9.01748e-08	2.62663e-07	1.48657	0.0230503	0.211134	0.34331	-1.54241
4043						416.123	235.165		1.35137e-05	1.11465e-05	1.59899	0.0445919	0.278881	1.21237	0.277834
4045						416.284	533.307		5.47274e-07	8.96476e-07	1.65435	0.0240238	0.214636	0.610473	-0.712
4053			D	UDP-2-deoxyglucose	14.6205	418.603	551.318		6.68219e-07	1.50576e-06	1.48596	0.0417521	0.271037	0.443777	-1.17209
4061						418.693	388.269		8.07738e-07	1.60674e-06	1.71821	0.0135902	0.175516	0.50272	-0.992172
4065			D	Methyclothiazide	-9.93102	419.889	361.241		9.16798e-07	1.37578e-06	1.56723	0.0394622	0.264276	0.666386	-0.585571
4073			D	Prekimycin	15.3027	421.109	319.295		1.18747e-06	6.71321e-07	1.57469	0.0498183	0.291912	1.76885	0.822813
4076						422.21	1029.55		2.1663e-06	3.71611e-06	1.77086	0.00232679	0.108654	0.582948	-0.778561
4094						428.324	307.19		2.66104e-06	3.61608e-06	1.51892	0.0471621	0.285501	0.735892	-0.442434
4095			D	Isosorbide dinitrate	20.5832	428.326	237.148		8.19343e-07	1.22872e-06	1.58892	0.0203205	0.201688	0.666826	-0.584618
4099						429.534	342.227		1.52704e-06	2.71926e-06	1.72655	0.0142619	0.178418	0.561563	-0.83248
4101						429.543	370.258		1.04522e-06	1.74938e-06	1.70499	0.0264882	0.223219	0.59748	-0.743037
4107						433.151	556.301		7.41375e-08	2.31133e-07	1.39972	0.0127856	0.171782	0.320757	-1.64045
4136						437.332	535.323		5.91868e-07	1.39543e-06	1.593	0.0158882	0.184746	0.424147	-1.23736
4137			D	2-(2,3-dihydroxy-4-methoxyphenyl)-3,5,7-trihydroxy-6-methoxy-4H-chromen-4-one	-11.4394	437.849	363.293		6.85096e-07	1.09433e-06	1.6511	0.0183621	0.194393	0.62604	-0.675673
4140			D	Heptachlor epoxide	-9.25521	438.483	390.321		1.94499e-07	3.17103e-07	1.7328	0.0203711	0.201864	0.613361	-0.705191
4145						439.704	564.338		7.55106e-07	2.04087e-07	1.83267	0.0080501	0.145155	3.69992	1.88749
4150			D	6-Deoxy-6-sulfo-D-fructose 1-phosphate	-18.8706	441.505	325.201		2.78855e-06	4.75316e-06	1.77512	0.00251368	0.109744	0.586674	-0.769368
4153						442.716	280.238		8.65998e-07	3.5554e-07	1.61635	0.0419474	0.271596	2.43573	1.28435
4163						447.573	307.19		4.97334e-06	1.11748e-05	1.77828	0.00341455	0.113486	0.445048	-1.16797
4166						449.989	164.92		2.91324e-06	2.23715e-06	1.66096	0.0182964	0.194132	1.30221	0.380961
4200			D	5-(3',4',5'-Trihydroxyphenyl)-gamma-valerolactone-3'-O-sulphate	24.0597	454.776	305.288		8.53298e-07	4.69037e-07	1.5415	0.0363986	0.254605	1.81925	0.863346
4218			D	Flucarbazone-sodium	-11.6692	460.736	419.283		6.37547e-07	9.7979e-08	1.5813	0.000347045	0.0777497	6.50698	2.70199
4230						465.57	269.175		4.58331e-06	5.78879e-06	1.75614	0.00846051	0.147885	0.791756	-0.336872
4235			D	1-(2-Carboxyphenylamino)-1-deoxy-D-ribulose 5-phosphate	-22.5447	465.598	350.23		6.35062e-07	9.46585e-07	1.65949	0.0160629	0.185372	0.670898	-0.575834
4242						467.229	490.301		2.39117e-07	8.04521e-07	1.72835	0.00470685	0.117907	0.297216	-1.75042
4243						467.411	495.257		2.64127e-07	8.13169e-07	1.75104	0.00282621	0.111282	0.324811	-1.62233
4253						472.299	309.206		8.83385e-06	1.43723e-05	1.6746	0.0107656	0.16095	0.614644	-0.702178
4254						472.5	549.267		4.29485e-07	8.47448e-07	1.77096	0.00205135	0.106738	0.506798	-0.980517
4271			D	Benzoylprop-ethyl	4.59039	476.423	367.247		4.46443e-06	6.02596e-06	1.7207	0.013111	0.173328	0.740866	-0.432716
4274			D	dehydrofelodipine	-7.30164	476.437	383.242		2.04905e-06	1.43194e-06	1.67601	0.0163761	0.186473	1.43096	0.516979
4279						477.022	494.275		5.55081e-07	7.25008e-07	1.61697	0.0252491	0.218806	0.765621	-0.385297
4287			D	Nitrofurantoin	-1.33183	477.64	239.164		7.73194e-07	1.2524e-06	1.59956	0.0228562	0.210414	0.617369	-0.695796
4295						478.811	207.138		1.02419e-06	1.42741e-06	1.60676	0.0235777	0.213053	0.717514	-0.478922
4303						480.034	733.434		4.78304e-07	2.65642e-07	1.48814	0.0433797	0.275604	1.80056	0.848447
4325						482.348	330.264		7.32364e-06	1.45244e-05	1.8616	0.000650165	0.0864501	0.504231	-0.987843
4326						482.353	259.206		6.2129e-07	8.04196e-07	1.69663	0.0215537	0.205831	0.77256	-0.372281
4329			D	5-Hydroxydantrolene	21.9638	482.374	331.267		1.30977e-06	2.83495e-06	1.72616	0.00452691	0.117427	0.462007	-1.11401
4330			D	Dihydroneopterin phosphate	13.2782	482.382	336.222		1.04182e-06	3.25785e-06	1.71681	0.00405561	0.11599	0.319787	-1.64482
4333			D	dTDP-D-galacturote	16.1821	482.393	579.329		5.46053e-07	7.53045e-07	1.62446	0.0295462	0.233671	0.725126	-0.463696
4336			D	N-[4-(5-Nitro-2-furyl)-2-thiazolyl]acetamide	23.0718	483.579	254.248		2.56378e-06	3.16397e-06	1.74922	0.00619288	0.130723	0.810305	-0.303463
4393						493.026	435.251		4.44279e-06	6.22471e-06	1.68676	0.00777252	0.14321	0.713735	-0.486541
4395						494.124	614.448		6.64742e-07	1.59534e-06	1.33759	0.020393	0.20194	0.416676	-1.263
4404			D	Flutamide	-13.0288	495	277.216		2.80387e-06	7.07963e-06	1.69449	0.00706051	0.137815	0.396048	-1.33625
4409			D	Prothiofos	17.0428	495.466	346.259		5.85078e-06	1.1219e-05	1.67282	0.0129801	0.172712	0.521507	-0.939242
4449			D	norsertraline	2.19189	498.817	293.211		1.42763e-05	2.17083e-05	1.74455	0.0132924	0.174168	0.657641	-0.604627
4452			D	2-hydroxy-3-[4-(sulfooxy)phenyl]propanoic acid	-2.52454	498.839	263.237		1.12179e-05	5.98522e-06	1.61957	0.0457782	0.28199	1.87427	0.906332
4458						499.457	697.419		3.70229e-06	1.28889e-06	1.84246	0.0303235	0.236125	2.87247	1.52229
4466						500.035	696.417		1.00991e-05	2.81416e-06	1.8444	0.03359	0.245665	3.58866	1.84344
4527			D	Psicofuranine	-2.45748	508.474	298.274		3.21661e-06	3.81304e-06	1.55835	0.0460097	0.282586	0.84358	-0.245403
4536						510.757	566.284		1.3399e-06	1.17863e-06	1.69949	0.0141585	0.177983	1.13682	0.185007
4585			D	5,6-Dihydro-5-fluorouracil	6.32639	517.784	133.101		5.9989e-06	1.01053e-05	1.78777	0.00953629	0.154304	0.593639	-0.752343
4586						517.784	347.162		8.12321e-07	1.70088e-06	1.76553	0.00597138	0.128862	0.47759	-1.06616
4587			D	D-Glycerate	11.6099	517.789	107.086		2.36161e-06	3.30044e-06	1.69639	0.0173299	0.190143	0.715542	-0.482892
4588			D	TEPP	-0.047323	517.789	291.195		1.52676e-05	2.77558e-05	1.79578	0.0063221	0.131804	0.55007	-0.862312
4589			D	Dinicozole	22.9227	517.789	327.236		3.80519e-06	6.99321e-06	1.79405	0.00463405	0.117717	0.544126	-0.877986
4590						517.8	215.128		1.93793e-06	2.88003e-06	1.81245	0.00463948	0.117731	0.672885	-0.571568
4594			D	Aplysil	10.7733	517.953	310.209		2.26674e-06	3.9637e-06	1.70736	0.0190545	0.197081	0.571875	-0.806229
4596						518.086	448.251		2.2071e-06	1.01593e-06	1.77621	0.0074219	0.140627	2.17249	1.11935
4597						518.105	169.026		7.28468e-06	2.3649e-06	1.80153	0.00507394	0.120732	3.08033	1.62309
4600						518.649	408.259		8.44324e-06	4.42284e-06	1.69572	0.0207454	0.203152	1.90901	0.932825
4602						518.924	113		7.4362e-06	3.16308e-06	1.73281	0.0247312	0.217075	2.35093	1.23323
4604						518.951	443.296		1.366e-06	8.44615e-07	1.70371	0.0249394	0.217776	1.61731	0.693597
4605						518.957	78.3179		1.4935e-07	2.61035e-08	1.73523	0.00185225	0.105057	5.72144	2.51638
4617						521.514	333.203		1.30242e-05	2.66767e-05	1.77377	0.00511968	0.121064	0.488226	-1.03438
4629						522.764	409.256		4.73305e-06	2.37753e-06	1.7541	0.00289545	0.111583	1.99075	0.993309
4646			D	norsertraline	1.86466	526.039	293.211		8.12562e-05	0.0001048	1.73763	0.0123154	0.169457	0.775343	-0.367094
4663						528.437	672.416		1.97496e-06	9.97311e-07	1.78969	0.011739	0.166449	1.98028	0.985707
4666						528.45	351.253		2.83209e-05	2.18205e-05	1.53495	0.0320164	0.241219	1.29791	0.376187
4689						534.905	670.474		4.09026e-07	2.53753e-07	1.48575	0.0428782	0.274218	1.61191	0.688771
4706						538.404	349.178		1.07622e-06	2.7936e-06	1.69728	0.00461775	0.117674	0.385245	-1.37615
4708			D	5,6-Dihydro-5-fluorouracil	6.29889	538.49	133.101		3.4211e-06	7.42701e-06	1.68937	0.0109249	0.161875	0.46063	-1.11832
4709						538.509	215.128		1.05786e-06	1.98388e-06	1.8215	0.00546552	0.124397	0.533228	-0.907175
4712			D	norsertraline	2.10846	539.067	293.211		2.88123e-05	7.31455e-05	1.82459	0.00149423	0.101123	0.393904	-1.34408
4713						539.157	294.214		5.51072e-06	1.20798e-05	1.79462	0.00500908	0.120254	0.456194	-1.13228
4714						539.196	311.221		9.18056e-06	2.68238e-05	1.82512	0.00194959	0.105915	0.342255	-1.54686
4742						544.005	224.128		9.17457e-05	0.000113473	1.58903	0.0413267	0.269811	0.808528	-0.30663
4748						545.105	635.377		2.46286e-07	7.91316e-07	1.67358	0.0464868	0.283803	0.311236	-1.68392
4769						547.553	540.323		1.67011e-06	5.53067e-07	1.75872	0.0155562	0.183528	3.01973	1.59442
4771						547.59	534.364		6.56118e-06	2.36343e-06	1.75831	0.0231884	0.211642	2.77613	1.47307
4783						548.693	221.154		4.85292e-07	1.26652e-06	1.86199	9.96728e-05	0.0635572	0.383169	-1.38395
4787			D	2-Oxoadipate	2.50044	548.74	161.132		2.23266e-06	4.06927e-06	1.80491	0.0013228	0.0986471	0.548664	-0.866006
4788			D	Tricrozarin A	18.1899	548.771	295.226		6.97651e-05	0.000144346	1.80369	0.00140997	0.0999662	0.48332	-1.04895
4811						553.159	556.385		7.66552e-07	1.15057e-06	1.60383	0.0281895	0.229197	0.666237	-0.585892
4819						554.617	626.39		4.18804e-07	7.01535e-07	1.81194	0.0359138	0.253064	0.596982	-0.744241
4822						554.713	523.359		1.28112e-06	2.4212e-06	1.77494	0.00524415	0.122293	0.529127	-0.918314
4825						555.29	621.376		7.45331e-07	1.47117e-06	1.76037	0.00747676	0.141041	0.506624	-0.981013
4826						555.295	643.36		9.32389e-07	1.75416e-06	1.77684	0.00989795	0.156253	0.531531	-0.911776
4847						558.218	336.261		1.76847e-06	1.48547e-06	1.56981	0.0412807	0.269677	1.19051	0.251583
4862						560.082	523.399		1.67212e-06	3.11812e-06	1.66095	0.0214922	0.205632	0.536258	-0.899
4870						560.912	475.28		1.46467e-06	1.08199e-06	1.5249	0.0382474	0.260538	1.35368	0.436884
4884						561.799	169.026		2.76093e-07	3.99317e-08	1.68992	0.000800473	0.0903898	6.91413	2.78955
4893						563.007	292.227		1.85617e-06	1.34759e-06	1.85337	0.000441353	0.0792738	1.37739	0.461941
5018			D	[2-(3,4-dihydroxyphenyl)-5,6,7-trihydroxy-4-oxo-3,4-dihydro-2H-1-benzopyran-3-yl]oxidanesulfonic acid	-22.1668	575.601	401.308		0.00081102	0.000684671	1.70431	0.0147361	0.18036	1.18454	0.244327
5039			D	GDP-D-glycero-alpha-D-manno-heptose	19.7823	579.155	636.387		6.10239e-07	1.5928e-06	1.48657	0.038688	0.261908	0.383125	-1.38411
5092						584.873	739.455		7.45037e-07	2.77394e-07	1.75832	0.0123075	0.169417	2.68585	1.42538
5101						585.293	583.381		2.08451e-07	6.15891e-07	1.56878	0.0324389	0.242439	0.338455	-1.56296
5132						587.475	901.547		2.76571e-07	6.59997e-07	1.68205	0.0255311	0.219731	0.419049	-1.25481
5136						587.54	215.256		2.72412e-06	3.59517e-06	1.77737	0.00633617	0.13192	0.757716	-0.400272
5145						588.373	889.505		1.47951e-07	4.89704e-07	1.58912	0.0205529	0.202493	0.302124	-1.72679
5146						588.408	610.395		1.22477e-06	1.70996e-06	1.62829	0.0383533	0.260869	0.71626	-0.481444
5162						589.941	177.055		4.7212e-06	1.01286e-05	1.68927	0.0102183	0.157902	0.466124	-1.10122
5163						590.038	506.319		1.02902e-05	2.66602e-05	1.73562	0.00574923	0.126959	0.385975	-1.37342
5237						600.004	398.297		0.00113922	0.00105136	1.67992	0.0191566	0.197467	1.08357	0.115793
5282						603.64	88.4102		1.97461e-06	6.44532e-07	1.19163	0.0449311	0.27978	3.06364	1.61525
5326						609.93	284.972		2.07919e-06	4.13096e-06	1.38899	0.0378446	0.25927	0.503319	-0.990456
5327			D	Trifluoromethyl-bismethyl ketone	17.4948	610.567	141.113		0.000204442	0.000228517	1.58917	0.0295568	0.233705	0.894648	-0.160608
5346						612.948	604.441		0.000630532	0.000493663	1.63346	0.0345732	0.248682	1.27725	0.353043
5361						615.246	518.395		0.000126447	0.000196945	1.78899	0.00369191	0.114662	0.642045	-0.639253
5429						620.297	122.068		0.000125334	7.4237e-05	1.53606	0.0478985	0.287321	1.6883	0.755569
5492						625.476	202.969		8.22408e-06	1.28518e-05	1.71914	0.00976805	0.155564	0.639916	-0.644046
5510						626.528	136.94		6.68576e-06	9.66664e-06	1.58844	0.0415786	0.270539	0.691633	-0.531921
5561						628.949	555.33		3.87573e-06	3.117e-06	1.55992	0.0369345	0.256351	1.24342	0.314308
5582						631.156	819.485		2.48843e-06	2.00345e-06	1.54307	0.0450247	0.280027	1.24207	0.312746
5588						631.227	206.19		2.1648e-06	1.77212e-06	1.80938	0.00294429	0.111787	1.22158	0.288754
5611						633.422	315.232		1.84965e-05	2.649e-05	1.60226	0.0214132	0.205375	0.698244	-0.518197
5653						636.937	725.475		1.39446e-05	7.83629e-06	1.71147	0.0131067	0.173307	1.77949	0.831466
5663						638.032	756.489		1.61548e-06	4.85059e-07	1.68955	0.0033986	0.113435	3.33047	1.73573
5665						638.044	834.52		7.82735e-06	1.2691e-05	1.60442	0.0250616	0.218184	0.616763	-0.697211
5668						638.057	876.558		8.2466e-06	1.1094e-05	1.65369	0.0141772	0.178062	0.74334	-0.427907
5672						638.093	859.532		3.30558e-06	4.76794e-06	1.57512	0.0340328	0.24687	0.693293	-0.528464
5673						638.093	877.563		3.92125e-06	5.23733e-06	1.88854	4.30682e-06	0.0269019	0.748712	-0.417518
5688			D	dTDP-D-desosamine	-2.10297	639.253	560.405		2.4845e-06	1.44041e-06	1.55847	0.0292254	0.232635	1.72485	0.78647
5698			D	TG(18:0/22:4(7Z,10Z,13Z,16Z)/22:5(4Z,7Z,10Z,13Z,16Z))	21.9896	640.405	986.602		7.44479e-06	4.19757e-06	1.63868	0.0350537	0.250273	1.7736	0.826677
5753			D	Pretetramid	11.5531	646.106	352.321		4.85506e-05	6.84214e-05	1.75526	0.00948137	0.154	0.709583	-0.494957
5754						646.108	245.154		1.67924e-06	4.30568e-06	1.84867	0.00385784	0.115295	0.390005	-1.35843
5757			D	Penoxsulam	5.67435	646.112	484.38		6.8154e-06	8.18239e-06	1.56117	0.0282753	0.229487	0.832936	-0.263722
5769						646.118	315.232		2.76157e-05	4.74181e-05	1.50691	0.0294115	0.233237	0.582388	-0.779947
5800			D	Cyflufemid	4.19352	648.396	413.362		2.56554e-06	1.0327e-05	1.74216	0.0119448	0.167544	0.24843	-2.00909
5812			D	TG(20:0/20:4(5Z,8Z,11Z,14Z)/20:0)	7.97321	650.664	968.591		6.23645e-06	3.61352e-06	1.50424	0.0388653	0.262455	1.72586	0.787319
5814						650.666	91.0546		1.58956e-05	1.27234e-05	1.67425	0.0199259	0.200292	1.24931	0.321137
5819			D	Quilphos	-2.07092	650.666	299.305		1.6813e-05	2.75335e-05	1.5686	0.0200611	0.200774	0.610638	-0.71161
5832						650.669	788.617		0.000104823	0.000154491	1.59193	0.0456635	0.281694	0.678507	-0.559565
5853			D	Sodium caffeine benzoate	-3.10327	651.792	339.3		0.000163323	0.000223066	1.63663	0.0206979	0.20299	0.732175	-0.44974
5943						658.671	625.446		4.14812e-06	2.69586e-06	1.72576	0.0165786	0.18717	1.5387	0.621711
5947						659.777	365.232		1.74557e-06	2.61429e-07	1.46052	0.00604793	0.129498	6.67703	2.73921
5987						662.067	582.437		5.19331e-06	8.06259e-06	1.70422	0.0219777	0.207234	0.644124	-0.634589
6002						663.216	584.473		5.67124e-06	5.10638e-06	1.54722	0.0487974	0.289497	1.11062	0.151363
6065						671.309	825.555		9.96829e-06	4.74891e-06	1.6853	0.0254715	0.219536	2.09907	1.06975
6109						674.12	826.566		3.47688e-06	1.40679e-06	1.79149	0.00578823	0.1273	2.4715	1.30539
6137						676.902	919.712		2.36235e-05	1.84753e-05	1.58452	0.0340431	0.246898	1.27865	0.35462
6203			D	1-O,2-O,6-O-Trigalloyl-beta-D-glucose	-11.6834	681.413	637.469		2.81173e-05	8.20198e-05	1.32224	0.0422133	0.272351	0.34281	-1.54452
6214						682.587	807.544		6.12541e-06	3.19645e-06	1.73955	0.0113149	0.164117	1.91631	0.938333
6218						682.922	628.465		4.72522e-06	2.8007e-06	1.65186	0.0271089	0.22545	1.68715	0.754592
6277			D	Asparenomycin A	4.25494	689.97	341.36		2.33082e-06	5.77056e-06	1.53211	0.0254323	0.219408	0.403916	-1.30787
6282			D	S-(N-Hydroxy-N-methylcarbamoyl)glutathione	5.51767	690.381	381.384		1.14121e-06	2.39711e-06	1.46813	0.0470057	0.285111	0.476075	-1.07074
6343			D	3,4,5-trihydroxy-6-{[7,8,8,12,22-pentahydroxy-19-(hydroxymethyl)-3,6,16-trioxo-21-(3,4,5-trihydroxybenzoyloxy)-2,17,20,23-tetraoxapentacyclo[16.3.1.1tricosa-4,10,12,14-tetraen-13-yl]oxy}oxane-2-carboxylic acid	-17.2637	693.843	827.571		1.834e-06	7.06409e-07	1.58075	0.0450921	0.280204	2.59623	1.37642
6412			D	N,N'-Diacetylchitobiose 6'-phosphate	2.38043	701.805	505.389		1.02036e-06	2.61242e-06	1.64414	0.0168162	0.187972	0.390578	-1.35632
6520						710.7	570.437		6.51082e-06	9.87292e-06	1.59856	0.0489894	0.289956	0.659463	-0.600636
6523			D	Vicianose	-14.0927	710.931	313.273		1.0628e-05	2.00569e-05	1.78375	0.00814199	0.145781	0.529893	-0.916228
6526						710.985	467.373		4.14727e-06	8.40703e-06	1.77164	0.00296757	0.111883	0.49331	-1.01943
6532						711.491	503.414		3.77916e-06	7.13356e-06	1.73089	0.01903	0.196988	0.529772	-0.916557
6536						711.739	502.41		1.28231e-05	2.52889e-05	1.71826	0.0113886	0.164529	0.507065	-0.979759
6663			D	{2-[5,7-dihydroxy-2-(4-hydroxy-3-methoxyphenyl)-4-oxo-4H-chromen-6-yl]-3-hydroxy-6-methyl-5-oxooxan-4-yl}oxidanesulfonic acid	-3.31678	719.626	525.456		8.19053e-06	6.65958e-06	1.57547	0.0455603	0.281426	1.22989	0.298526
6687						722.385	654.494		2.12802e-06	6.79984e-06	1.52598	0.0303111	0.236087	0.312951	-1.67599
6689						722.635	612.504		3.1446e-05	2.52347e-05	1.69705	0.014849	0.18081	1.24614	0.317464
6693						723.357	656.53		3.26774e-05	2.65075e-05	1.77	0.00554366	0.125118	1.23276	0.301894
6702						724.285	701.56		1.19997e-05	1.00765e-05	1.65821	0.0201619	0.201131	1.19086	0.252008
6705			D	5-Methyl-THF	-17.2355	724.305	504.426		1.77983e-06	1.19609e-06	1.66058	0.0274424	0.226625	1.48804	0.573413
6713						724.66	745.586		1.178e-05	1.0053e-05	1.67452	0.0203866	0.201918	1.17179	0.228715
6720						724.878	746.589		3.36916e-06	2.42222e-06	1.74675	0.00681758	0.135884	1.39094	0.47606
7051			D	Acyclovir	20.0072	750.604	226.216		1.40697e-05	1.70881e-05	1.74705	0.00831673	0.146948	0.823363	-0.2804
7065			D	5-Hydroxytryptophol glucuronide	-0.217786	750.76	340.348		0.000236622	0.000276189	1.5249	0.049245	0.290563	0.856739	-0.223072
7066			D	Asparenomycin A	-23.0517	750.762	341.351		1.40528e-05	1.67401e-05	1.73312	0.00992006	0.156369	0.839467	-0.252454
7078						750.798	212.201		1.41593e-05	1.7051e-05	1.62116	0.0345883	0.248732	0.830407	-0.268109
7183						762.136	614.486		4.01007e-05	2.69455e-05	1.68379	0.0214749	0.205576	1.48822	0.573583
7186			D	Bromodiphenhydramine	-1.94695	762.138	335.258		4.75173e-05	3.01173e-05	1.75164	0.0180037	0.192952	1.57774	0.65786
7188						762.141	794.568		2.96069e-05	2.00243e-05	1.74012	0.0132762	0.174094	1.47855	0.56418
7190						762.145	793.565		0.000112934	7.21734e-05	1.8235	0.00423178	0.11656	1.56476	0.645946
7213						764.929	658.525		4.42983e-07	3.89658e-06	1.48618	0.0434153	0.275702	0.113685	-3.13689
7222			D	CMP-pseudaminic acid	6.28988	766.623	640.515		3.09996e-06	8.39487e-06	1.68925	0.0192987	0.197999	0.369269	-1.43726
7395						776.876	698.547		7.07864e-06	1.21079e-05	1.59159	0.0417915	0.27115	0.58463	-0.774405
7424			D	TG(18:2(9Z,12Z)/24:1(15Z)/o-18:0)	-11.2612	778.024	956.629		8.34865e-06	4.84266e-06	1.76892	0.0125574	0.170667	1.72398	0.785744
7426						778.034	957.632		3.7911e-06	2.2242e-06	1.62313	0.0237769	0.213764	1.70448	0.769331
7430						778.587	130.061		1.77415e-05	2.35861e-05	1.4945	0.0465762	0.28403	0.7522	-0.410811
7437						779.121	614.486		8.17301e-06	4.62383e-06	1.85793	0.000510281	0.0812784	1.76758	0.821779
7438			D	TG(18:3(6Z,9Z,12Z)/24:1(15Z)/o-18:0)	-9.99229	779.121	954.614		1.8106e-05	1.12231e-05	1.71686	0.020947	0.203833	1.61328	0.689993
7439						779.125	613.483		2.12749e-05	1.21649e-05	1.70542	0.0150138	0.181459	1.74887	0.806426
7441						779.128	955.617		1.01928e-05	5.83389e-06	1.77241	0.00608767	0.129824	1.74716	0.805014
7482						781.443	195.121		2.96211e-05	3.82837e-05	1.52739	0.0379107	0.259479	0.773725	-0.370106
7502						782.565	176.139		6.72565e-05	8.03663e-05	1.70633	0.0159521	0.184976	0.836875	-0.256916
7530						783.819	146.019		0.000146316	0.00017699	1.48943	0.0439192	0.277075	0.826694	-0.274575
7553						784.982	448.291		3.44748e-06	4.17335e-06	1.78535	0.00477535	0.118457	0.82607	-0.275664
7568						785.909	72.7384		8.58368e-07	1.0529e-06	1.66783	0.0207694	0.203233	0.815241	-0.294701
7585			D	Calcium hydroxide	3.16011	788.518	75.1002		1.74855e-05	2.18705e-05	1.6124	0.0393065	0.263804	0.799505	-0.32282
7633						795.591	245.071		1.90884e-06	2.69601e-06	1.59053	0.0256102	0.219988	0.708023	-0.498131
7645						797.966	190.107		3.75562e-06	4.47838e-06	1.79463	0.00442438	0.117138	0.838611	-0.253927
7648						798.231	143.039		9.93122e-07	3.18479e-07	1.68774	0.0262848	0.222475	3.11832	1.64077
7681						803.885	206.077		1.12969e-05	1.33638e-05	1.73561	0.0107767	0.161011	0.84533	-0.242414
7781						816.985	283.184		4.25965e-06	6.43988e-06	1.78661	0.00160035	0.102439	0.661449	-0.596298
7820						826.524	190.107		1.2988e-05	1.458e-05	1.51311	0.0492822	0.290651	0.89081	-0.16681
7833						830.116	433.004		2.87381e-06	3.59506e-06	1.71898	0.0115457	0.165399	0.799379	-0.323049
7836						830.375	159.065		3.86744e-06	4.45532e-06	1.68474	0.0142746	0.178471	0.86805	-0.20415
7840						831.323	124.039		1.86909e-05	2.23467e-05	1.60187	0.0365969	0.255248	0.836405	-0.257726
7851			D	Diallat	0.186588	834.89	271.226		2.84845e-06	3.5003e-06	1.75881	0.00675599	0.135386	0.813773	-0.297301
7860						835.542	191.995		2.77734e-06	3.52301e-06	1.84735	0.000889162	0.0922026	0.788343	-0.343105
7878			D	5-Nitrofurfural	-19.5266	838.498	142.086		3.50537e-06	4.3094e-06	1.65987	0.0161652	0.185736	0.813425	-0.297919
7883						839.247	404.236		2.25637e-06	2.5867e-06	1.53312	0.0482435	0.288162	0.872298	-0.197107
7934						852.731	153.979		4.27686e-06	5.02391e-06	1.5683	0.0417025	0.270895	0.851301	-0.232258
8040						877.776	188.128		9.73482e-06	7.73712e-06	1.64488	0.0215248	0.205738	1.2582	0.331357
8115						894.896	101.06		9.89377e-06	1.28005e-05	1.66125	0.0193612	0.198232	0.772922	-0.371605
8144						388.44	941.508		5.9161e-05	7.71613e-05	1.71589	0.014331	0.178707	0.766719	-0.38323
8155						392.076	566.309		6.95262e-07	1.54993e-06	1.4818	0.045296	0.280738	0.448575	-1.15658
8157						418.448	550.314		3.01748e-06	6.05526e-06	1.64	0.0236048	0.21315	0.498323	-1.00485
8160						308.171	204.093		1.39241e-05	1.25494e-05	1.54455	0.0433096	0.275411	1.10954	0.149958
8161						386.061	779.458		2.60164e-06	2.95327e-06	1.66335	0.0239379	0.214334	0.880935	-0.182893
8174						762.138	613.483		9.11891e-05	6.3055e-05	1.64573	0.0338728	0.246437	1.44618	0.532249
8176						419.964	360.238		4.76115e-06	8.24668e-06	1.69791	0.0156928	0.184033	0.577342	-0.792503
8189						554.625	879.486		4.31969e-07	7.86678e-07	1.80545	0.00264181	0.110414	0.549105	-0.864845
8190						292.56	201.139		2.05755e-05	0.000113262	1.80314	0.000260503	0.0754932	0.181663	-2.46066
8192						202.692	203.139		1.19758e-06	4.99812e-06	1.82086	0.0470759	0.285286	0.239606	-2.06126
8195						303.298	456.244		8.97363e-07	2.07124e-06	1.71212	0.00650649	0.133315	0.43325	-1.20673
8202						46.9331	527.158		1.03854e-05	6.07297e-07	1.57829	0.00339332	0.113418	17.1011	4.09602
8204						630.518	533.348		7.33273e-06	1.14881e-05	1.53968	0.0420283	0.271826	0.638289	-0.647719
8218						281.565	366.212		6.70694e-07	1.24046e-06	1.63505	0.0219082	0.207006	0.54068	-0.887152
8221						272.06	115.039		1.03296e-05	5.49375e-06	1.82405	0.00196672	0.106059	1.88024	0.910918
8222						77.1367	144.138		1.57897e-05	2.8302e-05	1.5975	0.0303795	0.2363	0.5579	-0.84192
8228						271.959	407.179		1.26142e-06	7.36733e-07	1.77591	0.00971812	0.155296	1.71218	0.775837
8241						439.13	309.206		3.61709e-06	8.54728e-06	1.88168	1.27468e-05	0.0269019	0.423186	-1.24064
8257						728.604	810.571		2.44079e-06	1.45735e-06	1.76562	0.0130762	0.173165	1.67482	0.744003
8258						411.455	307.06		9.37483e-07	2.24211e-06	1.6184	0.00919223	0.152357	0.418126	-1.25799
8262						518.298	425.267		9.02851e-06	4.58145e-06	1.75746	0.0154435	0.183106	1.97067	0.978685
8264						460.726	423.235		4.10443e-06	2.65464e-06	1.66713	0.0141109	0.177782	1.54613	0.628664
8281						265.898	436.218		5.63219e-06	3.37419e-05	1.80706	0.00235057	0.108801	0.16692	-2.58278
8297						281.526	172.097		9.84193e-05	0.000109775	1.75632	0.031106	0.238521	0.896558	-0.157531
8299						601.188	326.268		0.000168102	0.000149659	1.61967	0.0259202	0.221125	1.12323	0.167656
8346						693.873	826.567		4.15483e-06	1.92386e-06	1.72021	0.0319955	0.241158	2.15963	1.11079
8348						575.354	271.154		0.000464961	0.000341933	1.65114	0.0340195	0.246834	1.3598	0.443398
8369						458.31	325.201		2.84708e-06	5.48569e-06	1.81788	0.00173634	0.10393	0.519001	-0.94619
8385						659.755	822.535		1.16566e-05	5.14037e-06	1.7996	0.0087555	0.149745	2.26767	1.18121
8394						406.597	568.325		3.51186e-06	8.47431e-06	1.62337	0.0248358	0.217428	0.414413	-1.27086
8398						322.569	420.223		3.19388e-06	1.12604e-05	1.84849	0.000250889	0.075158	0.283638	-1.81788
8415						460.728	418.28		2.75171e-06	5.16452e-07	1.33003	0.00204969	0.106726	5.32811	2.41362
8434						402.949	364.269		1.82051e-06	3.00305e-06	1.61415	0.0331132	0.244346	0.606218	-0.72209
8438						49.7004	221.186		5.62974e-06	8.35411e-06	1.77229	0.00530141	0.122847	0.673888	-0.569419
8443						205.825	242.066		2.71936e-06	7.84986e-06	1.81909	0.00608913	0.129836	0.346421	-1.5294
8471						632.377	1004.61		1.45227e-06	5.40595e-07	1.80203	0.00268152	0.11061	2.68644	1.42569
8473						263.378	382.207		1.43963e-06	1.84837e-06	1.58985	0.0325373	0.24272	0.778868	-0.360549
8489						255.043	234.133		4.80768e-06	6.36746e-06	1.55431	0.0485268	0.288847	0.755038	-0.405378
8490						624.35	313.164		8.36439e-06	7.12491e-06	1.53449	0.0482668	0.288218	1.17396	0.231387
8513						664.435	842.561		2.98686e-06	1.66381e-06	1.51582	0.0388485	0.262403	1.79519	0.844133
8537						251.507	247.144		0.0015625	0.00296799	1.77893	0.00274721	0.110923	0.52645	-0.925631
8545						217.082	405.103		1.15784e-06	2.17806e-06	1.8146	0.0016866	0.103408	0.531591	-0.911612
8546						70.7159	228.054		6.47478e-07	1.13949e-06	1.62058	0.0332851	0.244824	0.568218	-0.815485
8565						624.342	723.459		7.6941e-06	3.4689e-06	1.58706	0.0285333	0.230354	2.21802	1.14927
8572						294.785	350.217		2.2592e-06	4.57463e-06	1.75808	0.0146993	0.180213	0.493854	-1.01784
8583						497.675	543.26		1.08917e-06	4.93492e-07	1.26826	0.0484588	0.288683	2.20707	1.14213
8586						192.552	318.118		5.56544e-07	1.66076e-06	1.65373	0.015463	0.183179	0.335113	-1.57728
8620						528.381	391.245		1.56727e-05	1.0147e-05	1.82227	0.0102679	0.158151	1.54456	0.627199
8624						298.559	538.175		1.30147e-06	8.60783e-07	1.7434	0.0101101	0.157353	1.51196	0.596421
8633						518.871	407.256		4.55889e-05	2.17659e-05	1.75059	0.0167094	0.187613	2.09451	1.06661
8645						50.7022	172.028		1.89002e-05	1.57593e-05	1.6478	0.0202453	0.201424	1.1993	0.262195
8677						683.337	806.541		1.27127e-05	6.51848e-06	1.80943	0.00481622	0.11878	1.95025	0.963662
8691						244.352	406.207		6.66281e-06	1.13083e-05	1.58038	0.0326086	0.242923	0.589195	-0.763183
8699						187.911	386.149		1.92886e-06	6.05852e-06	1.73161	0.0092763	0.152842	0.318372	-1.65121
8701						340.542	264.18		8.15264e-06	4.73385e-06	1.68655	0.0144597	0.179239	1.7222	0.784252
8707						559.057	589.35		1.09895e-06	1.45837e-06	1.60388	0.0330215	0.244089	0.753549	-0.408226
8728						646.097	840.546		1.31399e-05	6.28927e-06	1.62498	0.0487041	0.289274	2.08926	1.06299
8740						561.78	779.434		7.23115e-07	1.28352e-06	1.7143	0.0068148	0.135861	0.563383	-0.827813
8741						35.6373	599.122		3.88351e-07	1.11236e-06	1.81686	0.0010282	0.0945162	0.349125	-1.51819
8746						640.401	722.512		6.98702e-07	2.51124e-07	1.60618	0.039876	0.26552	2.78229	1.47628
8753						659.777	988.618		2.35588e-06	8.87385e-07	1.82297	0.00315404	0.112601	2.65486	1.40863
8754						50.7801	222.005		6.50771e-06	1.14706e-05	1.78288	0.00343765	0.11359	0.567339	-0.817717
8758						545.161	730.531		1.17165e-06	6.94601e-07	1.7317	0.015475	0.183224	1.6868	0.754288
8768						273.391	668.198		1.05999e-06	3.7386e-07	1.76094	0.00487843	0.119264	2.83527	1.50349
8769						762.141	792.56		0.000237491	0.000152021	1.77034	0.0118251	0.16691	1.56223	0.643603
8796						360.756	737.447		6.85051e-07	5.02636e-07	1.74042	0.0105056	0.159498	1.36292	0.446698
8798						275.407	700.223		4.69791e-07	1.03645e-07	1.4513	0.033131	0.244395	4.53268	2.18036
8807						671.225	824.55		2.05939e-05	1.08941e-05	1.71327	0.0131998	0.173741	1.89037	0.91867
8810						360.726	883.503		1.23618e-06	7.98924e-07	1.64292	0.0207961	0.203324	1.5473	0.629754
8818						384.777	1037.53		1.3811e-06	4.83023e-07	1.8068	0.00616051	0.130448	2.85928	1.51565
8831						595.149	321.244		2.35692e-06	2.86693e-06	1.85066	0.00951007	0.154159	0.822106	-0.282603
8842						346.951	343.213		1.61328e-06	2.36128e-06	1.47604	0.0469881	0.285067	0.683222	-0.549574
8847						392.7	453.135		4.86739e-07	7.13466e-06	1.75903	0.00223917	0.108089	0.0682217	-3.87362
8857						188.526	447.115		3.70417e-07	1.5186e-06	1.29017	0.0237195	0.21356	0.24392	-2.03552
8859						288.105	208.007		4.42774e-06	1.48656e-05	1.82165	0.00266372	0.110522	0.297851	-1.74734
8860						54.6885	313.072		3.24049e-05	4.54978e-05	1.70342	0.0359212	0.253087	0.71223	-0.489584
8882						514.213	377.195		5.4816e-07	7.87517e-07	1.63406	0.0212449	0.204823	0.696061	-0.522714
8889						425.209	485.255		7.46933e-07	2.8069e-06	1.68957	0.0111326	0.163081	0.266106	-1.90993
8891						322.054	941.513		1.73796e-06	2.98553e-06	1.78322	0.0026195	0.110301	0.582129	-0.780589
8894						469.812	513.286		3.091e-07	1.73115e-06	1.79213	0.00920651	0.15244	0.178552	-2.48559
8895						456.482	520.269		2.43382e-06	1.38233e-06	1.72745	0.0204205	0.202036	1.76066	0.816119
8897						243.705	303.9		1.08368e-06	3.06367e-06	1.81155	0.0030203	0.112094	0.353721	-1.49932
8915						590.515	521.313		5.20804e-05	0.000126895	1.73575	0.00330729	0.113137	0.410422	-1.28482
8917						248.814	389.182		1.16059e-06	2.34272e-06	1.62239	0.0188696	0.196375	0.495403	-1.01333
8922						326.641	529.266		3.56271e-06	2.5734e-06	1.65836	0.0247783	0.217234	1.38444	0.469303
8932						341.002	473.073		2.53992e-06	7.91421e-06	1.75351	0.0209377	0.203801	0.320931	-1.63966
8936						457.687	305.176		6.89267e-06	1.40822e-05	1.82403	0.000586568	0.0843279	0.48946	-1.03074
8940						602.84	749.5		9.27869e-06	6.3055e-06	1.73596	0.0102932	0.158278	1.47152	0.557311
8942						398.569	923.503		3.07592e-06	4.74133e-06	1.70366	0.0211901	0.204642	0.648747	-0.624272
8954						497.112	443.266		8.63894e-06	4.19447e-06	1.76946	0.0164022	0.186564	2.05961	1.04237
8955						527.881	403.226		1.58966e-06	1.01483e-06	1.74856	0.010254	0.158082	1.56643	0.647478
8961						315.208	489.235		2.6968e-06	6.85754e-06	1.75807	0.00300125	0.112018	0.393261	-1.34644
8968						630.793	549.345		1.2269e-05	2.35622e-05	1.79906	0.00803109	0.145025	0.520705	-0.941463
8975						344.556	307.046		8.14107e-07	2.03185e-06	1.77013	0.00216012	0.107545	0.400673	-1.3195
8981						590.511	754.504		9.18215e-07	1.55392e-06	1.55741	0.0194395	0.198522	0.590904	-0.759005
8984						289.315	429.177		2.22802e-06	3.0897e-06	1.43674	0.0439621	0.277192	0.721114	-0.471701
8994						607.855	754.504		7.64193e-07	1.0752e-06	1.63156	0.0261919	0.222133	0.710746	-0.492594
9000						414.685	506.253		3.02909e-07	8.52573e-07	1.7147	0.01418	0.178074	0.355288	-1.49294
9002						361.214	971.488		2.74315e-06	3.5815e-06	1.69334	0.0154003	0.182943	0.765922	-0.384731
9009						284.703	565.23		1.16406e-06	2.58781e-06	1.59417	0.0314929	0.239679	0.449823	-1.15257
9013						518.431	423.253		0.000107689	5.59237e-05	1.72807	0.0228121	0.210252	1.92564	0.945337
9018						641.137	738.511		0.000484146	0.000335787	1.55073	0.0492218	0.290508	1.44183	0.527898
9025						366.058	322.203		2.05381e-06	9.22573e-07	1.77804	0.00609127	0.129854	2.22618	1.15457
9044						533.961	377.232		1.16512e-06	1.6958e-06	1.68596	0.0199932	0.200533	0.687064	-0.541484
9047						71.351	313.104		6.43064e-06	9.05231e-06	1.79286	0.00249782	0.109657	0.710387	-0.493323
9056						277.243	445.172		1.07101e-06	2.03252e-06	1.69918	0.007573	0.141758	0.526939	-0.924293
9073						266.533	415.162		2.98448e-06	9.52244e-06	1.72827	0.0253127	0.219016	0.313415	-1.67385
9079						326.019	421.151		8.35408e-07	1.15112e-06	1.74245	0.00944227	0.153781	0.725733	-0.462489
9081						337.235	409.2		1.78878e-06	2.5206e-06	1.65982	0.0255156	0.21968	0.709665	-0.49479
9094						224.506	309.062		0.000100284	7.47951e-05	1.69385	0.0208539	0.203519	1.34079	0.42308
9101						318.894	487.219		2.16629e-06	4.04886e-06	1.64293	0.0221922	0.20793	0.535035	-0.902294
9146						4.37179	174.969		1.23041e-05	1.48715e-05	1.54162	0.0354307	0.251505	0.827363	-0.273408
9179			D	Tetramethylrosamine	3.36448	4.37489	392.922		4.55787e-06	4.98912e-06	1.56174	0.0409796	0.268799	0.913563	-0.130424
9193						4.37786	451.844		1.51353e-06	1.49999e-08	1.88965	0.00060196	0.0848725	100.903	6.65682
9198						4.37912	350.911		3.36836e-06	4.01857e-06	1.61217	0.0333239	0.244932	0.838199	-0.254636
9221						4.38267	504.936		2.23639e-06	3.08626e-06	1.59552	0.0446604	0.279063	0.724627	-0.46469
9322						9.09586	283.921		1.32513e-06	1.6608e-06	1.79803	0.00312763	0.112504	0.797883	-0.325751
9397						17.4181	237.829		4.18804e-06	5.08655e-06	1.61039	0.0353944	0.251387	0.823356	-0.280411
9418						26.9582	201.802		4.52511e-05	4.13917e-05	1.57178	0.048344	0.288405	1.09324	0.12861
9427						28.1058	256.822		5.34881e-06	3.37929e-06	1.70817	0.0228339	0.210332	1.58282	0.662496
9519			D	Tributyltin oxide	-6.71551	35.2959	597.108		8.18179e-07	4.62774e-06	1.78982	0.000639271	0.0861095	0.176799	-2.49982
9530						36.4521	246.977		3.02188e-05	5.4227e-05	1.67188	0.0189513	0.196688	0.557264	-0.843568
9531						38.7358	105.018		1.79885e-05	2.79039e-05	1.60715	0.0277015	0.227526	0.644659	-0.633391
9532						38.7413	78.9581		0.000296655	0.000560515	1.68288	0.00580363	0.127434	0.529254	-0.917969
9533						38.7427	134.942		7.49843e-05	0.000119767	1.77188	0.00452873	0.117432	0.626086	-0.675566
9534						38.7576	289.033		4.67954e-06	1.10699e-05	1.80714	0.00277019	0.111029	0.422727	-1.2422
9535						38.7756	134.017		8.68032e-05	0.000116624	1.67231	0.0146287	0.179928	0.744297	-0.426049
9537						39.8643	274.887		1.61148e-05	5.43197e-05	1.85308	0.000137292	0.0683537	0.296665	-1.75309
9538						39.8644	110.984		7.53609e-05	0.000128522	1.84758	0.000724422	0.0885571	0.586368	-0.770123
9539						39.867	96.9686		0.00143811	0.0029293	1.84223	0.000354173	0.0778908	0.49094	-1.02638
9543						39.8725	266.005		2.29269e-05	3.82209e-05	1.69079	0.00502456	0.120369	0.599852	-0.737322
9545						39.873	168.027		3.30951e-05	2.42841e-05	1.63103	0.0273186	0.22619	1.36283	0.446604
9556						40.9969	252.973		1.90336e-05	9.72395e-06	1.61536	0.0221455	0.207779	1.95739	0.968931
9561						41.0031	146.965		0.000852529	0.000634225	1.75111	0.0126164	0.170958	1.34421	0.426754
9575						41.0081	186.038		5.00933e-05	0.00012075	1.76972	0.00288384	0.111533	0.414852	-1.26933
9581						41.0183	170.043		1.99753e-05	3.19466e-05	1.49591	0.0351053	0.250442	0.625272	-0.677443
9588						41.5687	243.039		1.77556e-05	4.8005e-05	1.4071	0.0186505	0.195528	0.369869	-1.43491
9604						42.1455	219.978		4.3235e-06	1.47237e-06	1.53887	0.0148909	0.180976	2.93643	1.55406
9605						42.1461	246.047		8.78066e-06	2.07531e-05	1.26472	0.0310295	0.238291	0.4231	-1.24093
9613						43.2594	180.059		8.56221e-06	1.25055e-05	1.69052	0.011559	0.165472	0.684678	-0.546503
9625						43.2851	303.953		6.61295e-06	3.64743e-06	1.81394	0.00395924	0.115659	1.81305	0.858415
9630						44.3902	207.051		3.34055e-05	5.15877e-05	1.61697	0.0158286	0.18453	0.647547	-0.626943
9646						46.6609	220.082		2.98251e-06	5.70941e-06	1.47114	0.0479687	0.287492	0.522385	-0.936815
9669						47.9126	439.086		0.000275335	0.00044362	1.64205	0.00882733	0.150186	0.620655	-0.688137
9686						48.9611	142.998		4.76911e-05	7.75156e-05	1.78545	0.00339078	0.11341	0.615245	-0.700767
9691						49.0294	242.08		1.72199e-05	3.13479e-05	1.58416	0.0127622	0.171669	0.549315	-0.864295
9694						49.4655	174.982		1.10135e-05	1.72787e-05	1.58223	0.0303812	0.236305	0.6374	-0.649729
9696						49.6112	241.012		2.43215e-05	3.35498e-05	1.80245	0.00561212	0.12574	0.724938	-0.46407
9699						49.9584	168.043		8.24132e-06	1.70547e-05	1.63664	0.0085182	0.148255	0.48323	-1.04922
9704						50.0647	174.992		1.00941e-05	1.86589e-05	1.73035	0.0157116	0.184102	0.540978	-0.886358
9715						50.0869	210.983		3.1865e-06	5.10801e-06	1.8082	0.00217801	0.107671	0.623824	-0.68079
9718						50.093	132.867		1.74517e-05	2.21736e-05	1.56133	0.0316335	0.240096	0.787047	-0.345479
9726						50.1328	208.985		9.99576e-06	1.99366e-05	1.83672	0.00266425	0.110525	0.501378	-0.99603
9761						51.2314	96.9686		0.000480398	0.000800714	1.81586	0.000834983	0.0911322	0.599962	-0.737056
9769			D	Plutonium	-1.1631	51.2562	245.007		1.66828e-06	3.15974e-06	1.64764	0.0142953	0.178558	0.527979	-0.921447
9776						52.2613	269.924		4.12694e-07	1.4113e-06	1.71556	0.0362995	0.254292	0.292422	-1.77388
9791						54.5688	77.0536		4.60531e-05	5.54137e-05	1.73111	0.00844293	0.147771	0.831078	-0.266944
9805						54.7282	118.022		1.12563e-05	8.53029e-06	1.71214	0.019295	0.197985	1.31957	0.400069
9812						55.7846	133.013		0.000770415	0.0003806	1.70684	0.00687772	0.136364	2.02421	1.01736
9823						56.9977	289.057		1.81203e-07	7.36057e-07	1.37552	0.00568183	0.126365	0.246181	-2.02221
9826						58.0333	229.997		6.63249e-06	9.07e-06	1.78228	0.00693925	0.13685	0.731256	-0.451551
9828						58.1373	312.021		2.41314e-06	3.3211e-06	1.76267	0.00509576	0.120891	0.726608	-0.460751
9834						59.2682	161.045		7.83377e-05	0.00013905	1.87363	0.000144584	0.06905	0.563379	-0.827822
9835						59.2893	224.041		4.73004e-07	8.57527e-07	1.53376	0.0372496	0.25737	0.551591	-0.858329
9841						59.5751	294.011		4.77891e-07	8.14246e-07	1.66839	0.0185807	0.195255	0.586912	-0.768783
9862						61.7105	257.031		4.43038e-06	1.07242e-05	1.75946	0.00754773	0.141571	0.413119	-1.27537
9866						61.7238	199.024		1.06636e-05	1.90107e-05	1.60343	0.0159111	0.184828	0.560925	-0.834121
9868						62.2244	189.04		1.08732e-05	1.36888e-05	1.56124	0.0449418	0.279808	0.794316	-0.332214
9877						65.2214	223.984		1.33721e-06	2.19746e-06	1.62011	0.0213857	0.205285	0.608525	-0.716612
9890						67.7102	297.025		1.54357e-06	2.6452e-06	1.79831	0.0329367	0.243851	0.583537	-0.777103
9893						68.7075	134.017		1.16246e-05	6.72083e-06	1.86133	0.000176575	0.0715358	1.72964	0.790473
9895						68.8748	96.9686		0.000296149	0.000602404	1.7205	0.0184325	0.194672	0.491612	-1.02441
9897						69.7861	149.008		5.25465e-05	0.000112127	1.84133	0.00369022	0.114656	0.468634	-1.09347
9902						70.0887	133.013		0.000300526	0.000196281	1.73121	0.0167711	0.187821	1.5311	0.614565
9916						71.8561	141.867		1.81242e-05	7.15555e-06	1.65708	0.02064	0.202792	2.53289	1.34079
9942						74.7837	419.912		4.96271e-07	1.62859e-07	1.47411	0.0053329	0.123149	3.04724	1.6075
10017			D	Validamine 7-phosphate	-11.192	80.0414	258.183		4.19148e-08	4.12707e-07	1.71006	0.0130708	0.173139	0.101561	-3.29959
10035						81.8146	196.025		4.82314e-06	2.60819e-06	1.74794	0.0112849	0.163947	1.84923	0.886922
10045						82.1543	133.105		0.000294946	0.00036111	1.62203	0.0222997	0.208332	0.816778	-0.291985
10054						84.8132	96.9686		0.000203282	0.000310408	1.55239	0.0478598	0.287226	0.654889	-0.610678
10065						86.6708	363.916		3.74342e-06	1.76482e-06	1.71545	0.0100232	0.156906	2.12114	1.08484
10072						87.7797	133.013		0.000163653	6.48244e-05	1.73212	0.0200129	0.200603	2.52456	1.33603
10074						87.7867	335.074		1.42077e-06	2.04429e-06	1.62387	0.0250039	0.217992	0.694993	-0.524929
10075			D	Quinclorac	-12.568	87.8012	243.062		3.3921e-05	4.76222e-05	1.80844	0.0014694	0.100793	0.712294	-0.489456
10078						87.8498	244.066		3.07282e-06	4.08959e-06	1.59646	0.0215258	0.205741	0.751377	-0.412391
10095						94.5014	193.071		9.82001e-06	1.49735e-05	1.47561	0.0462899	0.283303	0.655828	-0.608611
10099						95.0336	295.862		6.06114e-07	2.83972e-07	1.43362	0.0325769	0.242833	2.13441	1.09384
10109						100.96	217.119		8.81579e-08	1.1303e-06	1.68155	0.00972161	0.155315	0.0779952	-3.68047
10116						102.091	289.068		6.75956e-07	2.01448e-06	1.41652	0.0122138	0.16894	0.335549	-1.5754
10120						102.168	275.052		3.79135e-07	1.25737e-06	1.56731	0.024997	0.217969	0.301531	-1.72962
10121						102.201	244.066		1.20451e-05	2.23352e-05	1.58933	0.0166946	0.187563	0.53929	-0.890867
10122						102.201	279.039		4.819e-05	8.23546e-05	1.44302	0.0492216	0.290508	0.585152	-0.773117
10123						102.201	281.036		1.39687e-05	2.54778e-05	1.48327	0.0358977	0.253012	0.548271	-0.867039
10124						102.231	303.084		1.23847e-05	2.36858e-05	1.4592	0.0289292	0.231667	0.522874	-0.935464
10148						106.913	315.073		7.71288e-07	2.62518e-06	1.64881	0.0389198	0.262622	0.293804	-1.76708
10157						109.288	152.035		5.05833e-06	6.46837e-06	1.56068	0.0447133	0.279204	0.782009	-0.354743
10162						113.783	145.05		1.94196e-05	2.15742e-05	1.69977	0.0134501	0.174887	0.90013	-0.151795
10168						117.764	247.082		1.57819e-06	2.56295e-06	1.64085	0.0146745	0.180113	0.615771	-0.699534
10180						127.757	145.05		2.68124e-05	3.04045e-05	1.73345	0.010179	0.157704	0.881856	-0.181385
10200						140.357	145.05		2.18314e-05	2.47552e-05	1.57025	0.0451234	0.280286	0.881889	-0.181332
10213						151.447	152.035		3.08923e-06	3.45701e-06	1.70476	0.0131442	0.173483	0.893613	-0.162278
10241						165.841	248.973		3.29511e-06	3.84042e-06	1.5542	0.0489103	0.289767	0.858007	-0.220939
10281						175.628	216.088		2.38902e-05	2.06545e-05	1.74965	0.00718637	0.138811	1.15666	0.20996
10335						180.276	285.062		8.09784e-07	2.63937e-06	1.55617	0.0170822	0.189077	0.306809	-1.70459
10342			D	Tetrasul	-9.82119	181.613	325.057		1.27745e-06	3.68639e-06	1.79779	0.00276434	0.111002	0.346532	-1.52894
10343						182.227	283.088		2.06787e-06	9.60379e-07	1.55552	0.030441	0.23649	2.15318	1.10647
10344						182.368	444.061		1.21445e-06	2.77729e-06	1.53517	0.0191068	0.197279	0.437278	-1.19338
10356			D	Cisplatin	-3.58524	183.805	299.041		3.51766e-06	8.37713e-06	1.57962	0.0136842	0.175933	0.419913	-1.25184
10359			D	1-Amino-2,4-dibromoanthraquinone	-4.41059	183.827	382.024		2.60527e-07	1.65536e-06	1.68553	0.00494216	0.119751	0.157384	-2.66764
10371						184.347	203.056		1.76064e-06	2.10084e-06	1.84987	0.00111056	0.0956546	0.838065	-0.254866
10373						184.571	377.086		1.8468e-06	1.15806e-06	1.6966	0.0144878	0.179354	1.59473	0.673313
10386			D	Carmustine	-5.65076	184.972	215.056		2.93792e-06	4.27813e-06	1.5287	0.0308984	0.237893	0.68673	-0.542184
10391						185.072	404.105		7.85538e-07	4.77451e-07	1.72576	0.0165793	0.187172	1.64527	0.718328
10398						185.74	400.068		1.05372e-05	3.66177e-06	1.60035	0.0369023	0.256246	2.87762	1.52488
10404						186.174	305.078		1.21885e-06	3.16966e-06	1.06938	0.0386415	0.261764	0.384536	-1.37881
10405						187.315	190.054		1.90893e-06	3.33374e-06	1.69962	0.0168423	0.188059	0.57261	-0.804376
10430						191.428	137.024		2.00618e-05	2.6636e-05	1.67947	0.0224983	0.209083	0.753185	-0.408923
10443						196.354	317.059		7.47649e-07	3.05067e-06	1.58492	0.0371541	0.257062	0.245077	-2.02869
10445						197.568	311.041		1.11541e-06	3.24341e-06	1.63307	0.0356568	0.252237	0.3439	-1.53994
10450						200.58	128.034		1.15681e-05	1.35254e-05	1.62499	0.0293155	0.232927	0.855285	-0.225522
10472						204.737	400.893		6.91393e-07	2.59529e-06	1.5676	0.00465258	0.117766	0.266403	-1.90832
10476						205.839	329.088		1.80221e-06	3.17961e-06	1.67958	0.0140847	0.177671	0.566803	-0.819081
10480						206.445	150.055		2.0235e-06	3.39267e-06	1.55319	0.0347034	0.249115	0.596433	-0.745567
10483			D	Methazole	14.6935	206.628	262.073		1.13548e-07	2.52503e-08	1.72201	0.00600382	0.129133	4.49688	2.16893
10489						207.033	382.883		1.30072e-06	1.65085e-06	1.78685	0.00657993	0.133935	0.787911	-0.343896
10492			D	N-Carbamoyl glucuronide lorcaserin	7.93996	207.735	410.915		1.16272e-05	1.51477e-05	1.53089	0.0462451	0.283189	0.76759	-0.381593
10516						210.736	228.035		2.06361e-06	4.23303e-06	1.47772	0.0486414	0.289123	0.487503	-1.03652
10542						215.373	551.946		1.83042e-06	1.0041e-06	1.68738	0.00798172	0.144684	1.82294	0.866269
10547						216.081	391.104		3.19287e-05	1.68293e-05	1.82333	0.0010882	0.09536	1.89721	0.923881
10553						217.707	243.542		4.16222e-08	3.90622e-07	1.69038	0.00134806	0.0990433	0.106553	-3.23035
10554						218.534	238.044		2.25749e-06	1.00951e-05	1.41141	0.0136838	0.175931	0.223622	-2.16086
10555						218.539	121.029		8.83309e-05	0.000223676	1.81264	0.0445564	0.278787	0.394906	-1.34042
10556						218.54	488.092		1.09738e-07	7.93394e-07	1.55861	0.0384314	0.261112	0.138314	-2.85398
10563						219.74	165.019		1.2463e-05	1.46669e-05	1.68834	0.0204046	0.201981	0.84974	-0.234907
10578						221.206	258.099		1.04382e-06	2.15694e-06	1.67815	0.0174714	0.190744	0.483938	-1.04711
10598						223.96	503.141		1.13824e-06	2.99982e-06	1.22398	0.0448842	0.279656	0.379437	-1.39807
10604						224.506	310.065		1.45401e-05	1.04026e-05	1.59089	0.0426369	0.273544	1.39774	0.483098
10605			D	Tetrasul	-10.2355	225.403	325.057		3.80759e-05	8.42903e-05	1.81457	0.00159144	0.102334	0.451723	-1.14649
10606						225.653	326.06		4.73729e-06	1.14761e-05	1.83396	0.000457508	0.0797882	0.412797	-1.2765
10614						226.892	247.083		1.51122e-06	3.2862e-06	1.53963	0.0292089	0.232581	0.459867	-1.12071
10625						230.406	252.052		6.09197e-06	1.99584e-05	1.58564	0.0123158	0.169459	0.305233	-1.71202
10634						231.466	137.024		3.51072e-05	6.90561e-05	1.77128	0.0057707	0.127147	0.508386	-0.976003
10642						234.119	125.024		5.56976e-06	6.41092e-06	1.86773	0.00645069	0.132854	0.868793	-0.202916
10645						237.335	152.035		4.02777e-06	6.6407e-06	1.88224	2.64108e-05	0.0371596	0.606527	-0.721355
10665						243.143	387.167		1.23973e-05	3.61442e-05	1.53332	0.0121872	0.168804	0.342994	-1.54374
10668						243.69	717.206		1.70325e-06	1.07571e-06	1.67379	0.0181914	0.193711	1.58337	0.662995
10669						243.695	339.877		3.10902e-07	1.56951e-06	1.55475	0.00329087	0.113082	0.198089	-2.33578
10670						243.7	718.209		5.17622e-07	2.67985e-07	1.56519	0.0361108	0.253692	1.93153	0.949745
10671						243.707	305.897		4.70941e-07	1.91025e-06	1.48568	0.00879183	0.149969	0.246534	-2.02014
10672						243.749	180.038		7.84755e-07	3.64097e-06	1.71836	0.00159885	0.102422	0.215535	-2.21401
10673						243.812	341.874		3.93087e-07	1.62519e-06	1.75998	0.000426609	0.0790767	0.241872	-2.04768
10675						244.871	179.034		1.56546e-05	4.78932e-05	1.79735	0.00296675	0.111879	0.326864	-1.61324
10680						247.342	431.117		1.10032e-06	3.84047e-07	1.62306	0.0244516	0.216121	2.86508	1.51858
10683						247.642	285.026		1.97377e-06	1.37326e-06	1.70447	0.0117061	0.166272	1.43729	0.523349
10694						250.841	305.151		8.62839e-07	4.7499e-06	1.3069	0.00167636	0.103297	0.181654	-2.46073
10695						250.869	142.065		8.79178e-05	0.000280198	1.8197	0.00244263	0.109347	0.31377	-1.67222
10696						250.887	191.019		9.60909e-06	1.39442e-05	1.77557	0.0108554	0.161465	0.689109	-0.537195
10697						250.888	149.008		7.23442e-06	1.50105e-05	1.80209	0.00478301	0.118518	0.481958	-1.05302
10699						250.927	246.133		1.4886e-06	6.92085e-06	1.69395	0.00340493	0.113455	0.215089	-2.21699
10700						250.927	345.12		1.01128e-06	1.57887e-06	1.55748	0.0422293	0.272397	0.640507	-0.642714
10701			D	Nitrofen	-13.7806	250.93	285.098		1.57105e-06	2.68248e-06	1.54616	0.0314059	0.239421	0.585672	-0.771836
10706						251.149	371.135		1.07366e-06	2.284e-06	1.74925	0.00713937	0.138442	0.470077	-1.08903
10713						253.256	354.193		3.2595e-07	7.08668e-07	1.49248	0.0458759	0.282242	0.459947	-1.12046
10719						254.482	299.863		4.71384e-07	8.118e-07	1.6589	0.00947476	0.153963	0.580665	-0.784222
10724						255.358	454.194		1.68535e-07	8.1145e-07	1.55072	0.00726813	0.139448	0.207696	-2.26745
10728						255.705	297.098		2.28942e-06	3.72484e-06	1.54131	0.0301618	0.235621	0.614636	-0.702195
10746						258.059	535.147		6.57032e-06	3.25073e-06	1.7611	0.00320595	0.112788	2.02118	1.0152
10758						261.708	287.054		1.44778e-06	1.95819e-06	1.61407	0.032115	0.241505	0.739345	-0.435681
10765			D	Bifenox	5.77738	261.709	343.14		2.07982e-06	3.15716e-06	1.69654	0.00785537	0.143799	0.658762	-0.602172
10772						262.894	225.113		5.33542e-06	1.6709e-05	1.74699	0.00186017	0.105129	0.319314	-1.64695
10776						262.907	213.964		2.03392e-06	2.59976e-06	1.70664	0.0147595	0.180454	0.782348	-0.354118
10779			D	UDP	21.3016	263.48	405.177		1.48886e-06	2.34732e-06	1.72154	0.00741093	0.140544	0.634278	-0.656813
10786						265.241	347.078		4.25212e-07	6.9093e-07	1.84671	0.000676785	0.0872466	0.61542	-0.700358
10787						265.292	417.178		1.194e-06	2.66132e-06	1.82974	0.00036318	0.0780617	0.448648	-1.15634
10788						265.307	433.209		6.89886e-06	4.28535e-05	1.78301	0.00470231	0.117896	0.160987	-2.63498
10789						265.313	373.188		8.29128e-06	5.38661e-05	1.79756	0.00443997	0.117182	0.153924	-2.69971
10790						265.322	278.039		1.88074e-06	7.70849e-07	1.62933	0.0406517	0.267835	2.43983	1.28678
10795						265.97	277.036		1.60417e-05	6.3457e-06	1.61347	0.0306238	0.237054	2.52796	1.33797
10803						267.178	128.034		1.52421e-05	1.81064e-05	1.61686	0.0389111	0.262595	0.841807	-0.248438
10819						271.341	359.136		2.18663e-06	3.16586e-06	1.71326	0.00789437	0.144074	0.690692	-0.533887
10824						272.415	149.008		1.46681e-05	2.11025e-05	1.67299	0.0282266	0.229322	0.695089	-0.52473
10826						272.419	601.098		3.67129e-07	6.63798e-07	1.57479	0.0235461	0.212939	0.553073	-0.854459
10830						272.454	504.124		1.65141e-05	1.40367e-05	1.7323	0.0117414	0.166462	1.1765	0.234496
10834						272.508	413.146		1.18166e-06	3.08728e-06	1.61333	0.0329737	0.243955	0.38275	-1.38553
10849						273.635	324.577		1.5063e-06	4.97582e-07	1.65587	0.0465413	0.283942	3.02724	1.598
10851						273.64	309.571		2.48697e-06	6.9082e-07	1.67833	0.0112267	0.163618	3.60003	1.84801
10852						273.703	463.219		0.000129849	0.00019079	1.60306	0.0346471	0.248928	0.680589	-0.555145
10862						274.798	464.223		2.87245e-05	4.19266e-05	1.55605	0.0461499	0.282945	0.685114	-0.545584
10866						274.923	501.193		1.14905e-05	2.008e-05	1.67026	0.027365	0.226353	0.572234	-0.805323
10879						277.989	502.216		6.4127e-06	1.03101e-06	1.86275	0.00104718	0.0947919	6.2198	2.63687
10880						277.989	502.718		2.93535e-06	4.73364e-07	1.81859	0.00647925	0.133084	6.20104	2.63251
10883						278.907	581.272		5.54618e-06	2.04921e-06	1.83593	0.00118434	0.096559	2.7065	1.43643
10885						279.578	118.04		1.63061e-05	2.57985e-05	1.44603	0.0480968	0.287805	0.632056	-0.661876
10886						279.595	581.774		3.0841e-06	1.38368e-06	1.72263	0.0102516	0.158069	2.22892	1.15634
10888						279.651	128.034		1.27354e-05	1.43199e-05	1.75152	0.00936125	0.153325	0.889351	-0.169175
10892						280.831	391.198		2.47648e-06	9.64556e-06	1.83727	0.0032043	0.112782	0.256748	-1.96157
10893						280.87	167.034		5.19997e-06	1.03843e-05	1.67919	0.0107703	0.160976	0.500753	-0.99783
10899			D	Fasciculol C	-23.2943	284.297	509.726		1.4177e-06	1.68762e-07	1.55324	0.00208956	0.10703	8.40059	3.07049
10901			D	3-(ADP)-glycerate	-24.1111	284.477	516.258		2.46743e-05	1.78206e-05	1.84875	0.000693761	0.0877297	1.3846	0.469465
10903						284.534	517.262		3.82799e-06	2.74422e-06	1.81935	0.00223848	0.108084	1.39493	0.480193
10907						285.886	260.08		1.3561e-06	2.34126e-06	1.7137	0.0288251	0.231324	0.579219	-0.78782
10908						286.291	427.198		9.07824e-07	1.29547e-06	1.65112	0.0167345	0.187698	0.70077	-0.512988
10909			D	Bromazepam	2.24857	286.899	317.161		1.87344e-06	3.51206e-06	1.78025	0.00230388	0.10851	0.533431	-0.906626
10910						286.909	181.086		3.29193e-06	4.78487e-06	1.77733	0.00464348	0.117742	0.687987	-0.539547
10913			D	1-Palmitoyl-2-(5-hydroxy-8-oxo-6-octenoyl)-sn-glycero-3-phosphatidylcholine	-5.09368	287.575	650.797		4.40638e-07	6.96449e-07	1.60141	0.0445823	0.278855	0.632693	-0.660422
10915						287.87	662.317		1.12727e-05	1.63288e-05	1.73595	0.00897647	0.151087	0.690359	-0.534581
10921						288.087	650.295		6.27001e-07	1.03997e-06	1.81992	0.00332115	0.113183	0.602905	-0.729998
10923						288.105	632.306		3.54738e-05	4.84758e-05	1.57218	0.0362429	0.254112	0.731784	-0.45051
10927						288.228	632.808		2.21344e-05	3.10048e-05	1.65599	0.020786	0.20329	0.713902	-0.486202
10928						288.272	612.291		5.72972e-07	4.47622e-07	1.58707	0.0328849	0.243706	1.28004	0.356184
10937						289.519	244.127		5.58366e-07	1.89339e-06	1.83854	0.0036512	0.114499	0.294903	-1.76169
10940			D	D-myo-Inositol 1,2-cyclic phosphate	-15.5082	290.33	243.124		5.0804e-06	1.57402e-05	1.86657	0.000961898	0.0934822	0.322766	-1.63144
10942						290.577	430.195		4.41173e-06	1.342e-06	1.83223	0.00337941	0.113374	3.28742	1.71696
10953						293.274	415.198		6.36629e-07	1.15835e-06	1.55473	0.0360112	0.253375	0.549599	-0.863549
10957						294.116	391.198		3.3789e-06	6.8198e-06	1.60332	0.0389093	0.26259	0.495454	-1.01318
10961						295.365	373.188		1.46325e-06	3.40985e-06	1.75301	0.00974125	0.155421	0.429125	-1.22053
10968						296.758	477.199		7.86027e-07	1.37655e-06	1.53056	0.0264548	0.223097	0.571011	-0.80841
10975						298.767	536.161		5.35102e-07	3.62044e-07	1.58858	0.0497703	0.291799	1.478	0.563648
10978						298.991	381.156		1.97261e-06	3.42284e-06	1.73017	0.0139378	0.177041	0.576306	-0.795092
10985						300.153	647.311		4.67556e-06	6.35882e-06	1.60697	0.0294261	0.233284	0.735287	-0.443621
10992			D	2-Phospho-4-(cytidine 5'-diphospho)-2-C-methyl-D-erythritol	1.13197	301.195	602.295		2.5512e-06	4.51351e-06	1.73389	0.011961	0.167629	0.565236	-0.823075
10995						302.081	197.808		9.87396e-05	7.03215e-05	1.665	0.018858	0.196331	1.40412	0.489664
10997						302.406	311.963		5.96164e-07	9.11803e-07	1.52721	0.0393331	0.263884	0.65383	-0.613013
10999			D	Propyzamide	18.1233	302.575	257.14		2.24847e-06	5.64316e-06	1.87717	0.00026523	0.0756501	0.398442	-1.32756
11002						302.577	347.94		1.51552e-06	2.37065e-06	1.79699	0.00518949	0.121758	0.639287	-0.645464
11005						302.579	349.937		1.48283e-06	2.21404e-06	1.67906	0.0163803	0.186488	0.669741	-0.578325
11010						303.077	499.256		1.37341e-06	2.60561e-06	1.64033	0.0274611	0.22669	0.527097	-0.92386
11012						303.43	259.119		1.09011e-06	1.86566e-06	1.61483	0.0350183	0.250156	0.584305	-0.775206
11016						304.277	533.188		9.68239e-08	1.18592e-06	1.64067	0.00403678	0.115927	0.0816444	-3.6145
11018						304.998	260.08		8.96443e-07	1.38054e-06	1.71222	0.0178487	0.192317	0.64934	-0.622953
11020						305.971	922.843		8.40044e-07	3.61663e-07	1.60539	0.0301945	0.235723	2.32273	1.21582
11025			D	PG(a-13:0/a-13:0)	-18.439	306.324	639.815		6.66371e-07	1.11589e-06	1.77412	0.00433179	0.116866	0.597168	-0.74379
11026						306.378	639.314		8.508e-07	1.6135e-06	1.75593	0.00363442	0.114431	0.527302	-0.9233
11032						308.125	133.013		5.5505e-05	3.66739e-05	1.5516	0.0285001	0.230243	1.51347	0.597862
11037			D	Torvoside G	-7.54362	308.625	609.806		7.2906e-07	1.24448e-06	1.82534	0.000643135	0.0862313	0.585834	-0.771436
11040						309.675	169.086		2.29764e-05	3.65749e-05	1.66734	0.0105442	0.159716	0.628201	-0.670701
11041						309.79	654.319		6.69672e-06	1.06724e-05	1.78805	0.00349263	0.113833	0.627481	-0.672355
11042						309.793	655.324		1.46292e-06	2.48095e-06	1.73424	0.00636839	0.132185	0.589663	-0.762037
11043			D	Glucosylceramide (d18:1/26:0)	8.51933	309.846	841.322		1.20241e-06	1.55272e-06	1.60587	0.0286412	0.230714	0.774387	-0.368873
11044						309.854	654.822		4.66748e-06	7.54343e-06	1.82987	0.0029441	0.111787	0.618748	-0.692577
11046						310.329	166.027		2.44553e-06	3.54917e-06	1.66966	0.0211737	0.204588	0.689041	-0.537337
11047			D	Methylselenopyruvate	-13.9112	310.329	182.053		1.90132e-06	3.11565e-06	1.64606	0.0173473	0.190217	0.61025	-0.712529
11048						310.871	624.309		1.25784e-05	2.00159e-05	1.73064	0.00808763	0.145412	0.628418	-0.670204
11051						310.97	581.792		1.4123e-06	3.14078e-06	1.60768	0.0124559	0.170163	0.449664	-1.15308
11063			D	(2-hydroxy-5-{3,5,7-trihydroxy-4-[6,9,17,19,21-pentahydroxy-5,13-bis(3-hydroxyphenyl)-4,12,14-trioxapentacyclo[11.7.1.0,.0,.0,]henicosa-2(11),3(8),9,15(20),16,18-hexaen-18-yl]-3,4-dihydro-2H-1-benzopyran-2-yl}phenyl)oxidanesulfonic acid	12.8444	313.353	913.839		1.8886e-06	9.31026e-07	1.6395	0.0190284	0.196982	2.02852	1.02043
11068			D	Neoacrimarine A	14.6397	313.971	682.788		3.73626e-06	6.01134e-06	1.69184	0.0277077	0.227547	0.621536	-0.686091
11069			D	3'-N-Debenzoyltaxol	-2.69323	313.971	750.805		1.06181e-06	1.36755e-06	1.68871	0.0185711	0.195218	0.776432	-0.365069
11070						313.981	914.34		2.04146e-06	1.13316e-06	1.60281	0.0240521	0.214735	1.80157	0.849251
11073			D	UDP-glucurote	-3.36286	314.072	581.291		2.30123e-06	4.13291e-06	1.76378	0.00454012	0.117463	0.556806	-0.844752
11087						315.889	698.294		1.52407e-05	2.07046e-05	1.6351	0.0316306	0.240087	0.736099	-0.442029
11094						316.952	616.813		1.64116e-07	3.98271e-07	1.60326	0.0100222	0.156901	0.412072	-1.27903
11098			D	3'-Phosphoadenylyl sulfate	-19.8633	316.964	508.262		9.03618e-06	6.75077e-06	1.61662	0.0230041	0.210963	1.33854	0.420662
11101						317.002	754.296		1.20219e-06	2.75784e-06	1.64835	0.0227742	0.210111	0.435918	-1.19787
11110						318.135	473.073		3.58335e-07	1.45808e-06	1.73022	0.0178702	0.192406	0.245758	-2.02469
11112						318.154	537.765		4.55774e-05	3.12282e-05	1.79294	0.00358325	0.11422	1.45949	0.545467
11114						318.162	172.105		1.40362e-05	1.11305e-05	1.53977	0.0376161	0.258544	1.26105	0.334628
11117						318.168	769.803		6.89803e-06	1.51237e-05	1.53842	0.0498142	0.291902	0.456108	-1.13255
11119						318.177	769.301		8.56135e-06	1.79644e-05	1.63684	0.0360949	0.253642	0.476572	-1.06923
11121						318.201	523.262		6.36596e-06	3.86796e-06	1.59238	0.0318578	0.240756	1.64582	0.718807
11123						318.443	537.263		7.91044e-05	5.80883e-05	1.69949	0.0127648	0.171681	1.3618	0.44551
11125						318.877	247.025		1.31989e-06	2.07755e-06	1.49401	0.0430036	0.274566	0.635312	-0.654463
11133						319.425	874.848		2.70291e-06	3.93393e-06	1.58204	0.0429311	0.274365	0.687076	-0.541459
11143						320.589	294.034		1.66352e-06	2.39319e-06	1.71354	0.0134817	0.175029	0.695107	-0.524692
11149						320.673	290.044		2.11214e-06	1.45668e-06	1.71518	0.00938241	0.153445	1.44997	0.536024
11159						321.368	682.286		3.94419e-06	5.59864e-06	1.73171	0.0101126	0.157366	0.704491	-0.505346
11160						321.55	638.306		4.58838e-06	7.03195e-06	1.80511	0.0155476	0.183496	0.652504	-0.615942
11162						321.776	487.089		1.52638e-06	3.4387e-06	1.79552	0.00141527	0.100042	0.443883	-1.17175
11164						321.786	437.159		7.91901e-07	2.77899e-06	1.81786	0.00266514	0.110529	0.284961	-1.81117
11166						321.788	776.811		3.8136e-06	8.31826e-06	1.81969	0.000629751	0.0858045	0.458461	-1.12513
11167			D	Eudistomin G	-16.959	321.796	315.182		1.9849e-06	9.17769e-06	1.79935	0.00118338	0.0965478	0.216275	-2.20906
11170						321.819	638.808		3.08678e-06	5.23289e-06	1.85153	0.00102031	0.0943991	0.58988	-0.761506
11171			D	2'-Deoxy-5-hydroxymethylcytidine-5'-diphosphate	16.065	321.942	418.217		6.25074e-07	3.08596e-06	1.79942	0.000945673	0.0932109	0.202554	-2.30362
11174						322.556	357.192		4.54561e-06	2.1448e-05	1.83099	0.00082577	0.0909389	0.211936	-2.2383
11176						322.777	316.185		3.03872e-07	1.60175e-06	1.74727	0.00217727	0.107666	0.189712	-2.39811
11179						323.014	417.214		3.39037e-06	1.66868e-05	1.83443	0.000223815	0.0740799	0.203177	-2.29919
11180						323.036	653.311		1.39276e-05	3.97776e-05	1.6977	0.00858934	0.148707	0.350135	-1.51402
11181						323.055	195.066		1.38384e-06	1.84494e-06	1.66502	0.0150984	0.181788	0.750072	-0.414899
11191						324.218	255.124		1.02694e-06	2.2183e-06	1.81359	0.00261042	0.110255	0.462938	-1.11111
11196						324.34	623.302		3.90231e-06	9.50562e-06	1.81115	0.0011091	0.0956357	0.410526	-1.28445
11197			D	3-O-Protocatechuoylceanothic acid	12.973	324.494	623.803		2.4834e-06	6.01097e-06	1.74048	0.0113084	0.16408	0.413145	-1.27528
11199						325.092	183.102		4.02863e-06	5.15457e-06	1.53616	0.0385511	0.261484	0.781564	-0.355565
11202						325.421	654.315		4.77357e-06	9.97134e-06	1.52947	0.0400473	0.266035	0.478729	-1.06272
11205						325.717	845.332		8.72844e-07	1.92833e-06	1.65468	0.0236458	0.213297	0.452642	-1.14356
11206						326.235	844.328		1.7411e-06	4.09341e-06	1.83327	0.000301044	0.0766953	0.425341	-1.23331
11207						326.237	521.168		3.97586e-06	7.37777e-06	1.70248	0.00660713	0.134162	0.538897	-0.891918
11209						326.585	522.171		7.4473e-07	1.71569e-06	1.57868	0.0102577	0.1581	0.434072	-1.20399
11211						326.606	844.83		1.63884e-06	3.33028e-06	1.74374	0.00750235	0.141233	0.492103	-1.02297
11217						326.812	722.789		6.84752e-07	1.00025e-06	1.49622	0.046785	0.284557	0.684584	-0.546701
11227						327.87	705.302		1.92115e-06	3.09271e-06	1.72959	0.0168726	0.18816	0.621186	-0.686903
11231						329.058	249.15		8.59677e-07	1.55569e-06	1.46688	0.0395222	0.264457	0.552603	-0.855685
11232						329.085	415.198		7.72645e-07	2.28541e-06	1.75336	0.00327757	0.113036	0.338077	-1.56458
11242						330.399	672.273		1.79571e-06	1.08323e-06	1.64973	0.0306311	0.237076	1.65773	0.729209
11250			D	Amiodarone	-2.02673	332.603	646.318		4.66293e-07	1.25952e-06	1.84954	0.000948143	0.0932527	0.370214	-1.43357
11255			D	2-Methylhexanoyl-CoA	11.2053	332.633	880.721		9.17966e-08	5.68615e-07	1.52926	0.0132864	0.17414	0.161439	-2.63094
11259						332.641	645.817		1.26177e-06	3.47697e-06	1.78378	0.000379988	0.0783609	0.362895	-1.46238
11261						332.656	645.315		2.04299e-06	5.30281e-06	1.79184	0.000425641	0.0790633	0.385265	-1.37608
11262						332.755	850.831		4.50842e-06	1.31176e-05	1.78692	0.00325938	0.112974	0.343692	-1.54081
11267						333.551	144.045		1.43017e-05	2.51795e-05	1.71073	0.0150523	0.181609	0.567991	-0.816061
11299						336.221	858.709		1.07975e-06	2.25208e-06	1.76633	0.0023065	0.108526	0.479447	-1.06056
11300			D	PGP(18:0/18:1(11Z))	-7.78788	336.247	858.041		7.85595e-07	1.63595e-06	1.62818	0.0410818	0.269098	0.480207	-1.05827
11301						336.248	298.041		1.38321e-06	4.45669e-06	1.63339	0.0377742	0.259047	0.310368	-1.68795
11302						336.248	865.049		3.57958e-07	1.10421e-06	1.81629	0.00326731	0.113001	0.324176	-1.62515
11303			D	TG(14:1(9Z)/24:1(15Z)/14:1(9Z))	-12.1668	336.25	858.376		9.90396e-07	2.42554e-06	1.75065	0.00287509	0.111496	0.40832	-1.29223
11305						336.259	236.033		4.71977e-06	1.51008e-05	1.73814	0.0249139	0.21769	0.312552	-1.67783
11306						336.269	864.044		1.24283e-06	2.39622e-06	1.55833	0.0390116	0.262904	0.518662	-0.947134
11308			D	TG(15:0/16:1(9Z)/22:6(4Z,7Z,10Z,13Z,16Z,19Z))	10.5056	336.33	864.378		1.69273e-06	3.52471e-06	1.69891	0.0107855	0.16106	0.480248	-1.05815
11309						336.677	236.534		9.17569e-07	2.51685e-06	1.58724	0.0275836	0.227117	0.36457	-1.45573
11311						337.211	492.261		2.56012e-06	4.31931e-06	1.7755	0.0087386	0.149641	0.592715	-0.754589
11312						337.228	868.045		3.28724e-06	6.15586e-06	1.65554	0.0218338	0.206762	0.534002	-0.905083
11313						337.305	513.755		1.2809e-06	2.10253e-06	1.83019	0.00323964	0.112906	0.60922	-0.714965
11316						337.425	868.714		3.29712e-06	7.24341e-06	1.75123	0.0105836	0.159938	0.455189	-1.13546
11322			D	Solamargine	-20.4465	337.44	869.048		1.77825e-06	4.3662e-06	1.77987	0.00606375	0.129628	0.407277	-1.29592
11327			D	Boccorborine A	4.92821	337.559	737.776		9.28066e-07	2.27394e-06	1.73227	0.006567	0.133826	0.408132	-1.29289
11329						337.675	317.14		2.80798e-07	5.25242e-07	1.75503	0.00646257	0.13295	0.534607	-0.90345
11330						337.675	874.717		5.07356e-06	1.07314e-05	1.7058	0.0149667	0.181274	0.472775	-1.08077
11331						337.785	737.274		1.40263e-06	3.1358e-06	1.6788	0.0256051	0.219971	0.447296	-1.1607
11334						338.525	704.299		3.74305e-06	6.23912e-06	1.80293	0.0038594	0.115301	0.599932	-0.73713
11339						338.628	311.041		1.47103e-05	2.17645e-05	1.62267	0.031878	0.240815	0.675887	-0.565146
11350			D	Dihydroergotoxine	0.134808	338.843	680.79		2.94529e-06	4.55664e-06	1.63517	0.0287612	0.231112	0.646373	-0.62956
11358						339.807	805.295		4.57197e-07	1.49524e-06	1.6821	0.0253658	0.21919	0.305768	-1.70949
11364			D	Rifamycin O	3.15345	339.83	754.798		4.69785e-06	1.20559e-05	1.60731	0.0374441	0.257994	0.389672	-1.35967
11369			D	TG(10:0/12:0/i-24:0)	2.46579	340.077	780.294		2.33448e-06	3.06542e-06	1.61333	0.0274965	0.226814	0.761554	-0.392983
11373						340.844	800.84		1.08029e-06	6.29537e-07	1.67876	0.0143962	0.178977	1.716	0.779052
11376						340.878	128.034		1.03536e-05	1.1412e-05	1.62658	0.0275669	0.227059	0.90725	-0.140429
11377						340.991	382.134		5.91166e-07	8.182e-07	1.50245	0.0490162	0.29002	0.72252	-0.46889
11378						341	800.339		1.27439e-06	6.38916e-07	1.66535	0.0191849	0.197573	1.99461	0.996109
11379						341.002	474.077		4.35642e-07	1.53787e-06	1.65607	0.0140495	0.17752	0.283276	-1.81972
11381						341.003	875.851		2.2878e-06	3.67921e-06	1.60263	0.0445841	0.27886	0.621817	-0.685438
11382						341.004	769.301		2.82861e-05	8.94108e-05	1.73385	0.0280631	0.228767	0.316361	-1.66035
11384						341.006	769.803		2.39079e-05	7.00558e-05	1.69097	0.0476108	0.286614	0.341269	-1.55102
11387						341.011	804.794		5.98411e-07	1.84823e-06	1.75915	0.00253335	0.109851	0.323775	-1.62694
11394						341.349	874.848		1.18464e-05	1.70761e-05	1.65585	0.02588	0.220975	0.693739	-0.527534
11396			D	Pectenotoxin 3	8.09469	341.66	874.048		4.17988e-06	9.75246e-06	1.47201	0.0205128	0.202355	0.428598	-1.2223
11400			D	2,3,23-Triacetylsericic acid	-24.7736	342.178	631.8		5.63213e-06	2.66634e-06	1.81402	0.00275437	0.110956	2.1123	1.07882
11401						342.179	889.853		2.79633e-06	4.41806e-06	1.69676	0.0242306	0.215358	0.632931	-0.65988
11402						342.18	632.301		2.22908e-06	9.98188e-07	1.80672	0.00289347	0.111574	2.23312	1.15906
11404			D	PE-NMe2(20:0/24:0)	-5.99355	342.188	889.352		2.67658e-06	4.74597e-06	1.8135	0.00379768	0.115071	0.56397	-0.826311
11407						342.193	890.355		1.47359e-06	2.43325e-06	1.68655	0.0208575	0.203531	0.605606	-0.72355
11408						342.205	522.171		5.07009e-07	1.17344e-06	1.79509	0.00337154	0.113348	0.432072	-1.21066
11410			D	6a, 3'-p-Dihydroxypaclitaxel	-0.438056	342.717	890.857		3.24695e-07	8.43329e-07	1.73705	0.024478	0.216211	0.385017	-1.37701
11414						343.349	747.302		6.6152e-06	3.95619e-06	1.78479	0.00228307	0.108377	1.67212	0.741675
11423						343.474	558.269		7.7192e-05	5.78487e-05	1.66779	0.0184398	0.194701	1.33438	0.416168
11425						344.182	488.092		1.0069e-06	2.7221e-06	1.79012	0.00444574	0.117199	0.369899	-1.4348
11436			D	Tetrasul	-10.2016	344.563	325.057		3.5553e-06	9.91986e-06	1.72053	0.0110992	0.162888	0.358402	-1.48035
11437						344.567	487.089		5.15947e-06	1.12734e-05	1.81439	0.0021631	0.107566	0.457666	-1.12763
11438			D	CE(15D5)	3.96073	344.572	776.31		1.42807e-05	3.40198e-05	1.65393	0.00465757	0.117779	0.419777	-1.2523
11439						344.572	776.811		1.34267e-05	2.81784e-05	1.80278	0.00351001	0.113909	0.476487	-1.06949
11440						344.573	777.313		8.23692e-06	1.49499e-05	1.81181	0.00250258	0.109684	0.550968	-0.859959
11445						345.229	483.763		3.23297e-07	7.19194e-07	1.81508	0.00377419	0.114982	0.449526	-1.15352
11446			D	Sanggenon E	-19.7706	345.389	777.816		3.43943e-06	6.2896e-06	1.74167	0.0124624	0.170196	0.546843	-0.8708
11449						345.753	483.261		5.83037e-07	1.10961e-06	1.57271	0.0497465	0.291744	0.525445	-0.928389
11452						345.771	740.3		2.17051e-06	5.50538e-06	1.64364	0.0388214	0.26232	0.394252	-1.34281
11454						345.886	189.113		2.26982e-06	1.71874e-06	1.56245	0.0373249	0.257612	1.32063	0.401223
11456			D	TG(14:0/18:3(6Z,9Z,12Z)/22:6(4Z,7Z,10Z,13Z,16Z,19Z))	20.0521	346.114	874.382		4.87635e-06	8.6551e-06	1.50323	0.048856	0.289637	0.563407	-0.82775
11465						347.064	171.102		0.000643175	0.000454544	1.60319	0.0220843	0.207581	1.41499	0.50079
11466						347.064	172.105		6.04641e-05	4.39394e-05	1.53925	0.0363841	0.254559	1.37608	0.460563
11470						347.812	673.28		1.45829e-05	2.04412e-05	1.6689	0.0260679	0.221674	0.713404	-0.487208
11471						348.062	674.284		4.58932e-06	6.18079e-06	1.60432	0.0335883	0.245661	0.742513	-0.429511
11476						348.164	580.255		3.70657e-07	6.51805e-07	1.8386	0.0012651	0.0976961	0.568662	-0.814357
11480						348.18	689.29		2.55304e-05	3.65531e-05	1.66099	0.0244073	0.215969	0.698446	-0.517779
11481						348.181	688.788		6.39974e-05	9.11829e-05	1.55395	0.0426304	0.273526	0.701857	-0.510751
11483						348.207	688.286		8.75037e-05	0.000125708	1.54186	0.0469435	0.284955	0.696086	-0.522663
11490			D	Diclofop methyl	21.7476	349.353	342.201		6.35337e-07	9.16387e-07	1.64016	0.0255967	0.219944	0.693307	-0.528434
11493			D	S-(4-Bromophenyl)-mercaptopyruvate	-7.67092	349.365	276.124		3.72326e-07	1.40956e-06	1.82432	0.0015109	0.10134	0.264143	-1.92061
11494			D	Precorrin 2	-14.611	349.371	865.842		1.27897e-05	1.66351e-05	1.57762	0.0459185	0.282352	0.768836	-0.379253
11498						349.958	471.146		3.11325e-07	1.05905e-06	1.72014	0.00196798	0.106069	0.293966	-1.76628
11504			D	Brilliant blue	-5.90231	351.732	793.851		3.34884e-07	5.50012e-07	1.53207	0.0484281	0.288609	0.608867	-0.7158
11506			D	CI Acid red 114	-10.7386	352.356	831.812		7.05058e-07	1.74454e-06	1.70641	0.011914	0.167381	0.404151	-1.30703
11514						352.949	786.3		4.98243e-07	8.83382e-07	1.66242	0.0198543	0.200035	0.564018	-0.826188
11516						353.278	786.803		4.4343e-07	7.26869e-07	1.61241	0.018632	0.195456	0.610055	-0.712989
11520						354.096	630.795		2.31536e-07	5.56875e-07	1.60171	0.00468071	0.11784	0.415778	-1.26611
11521						354.127	769.318		6.61917e-06	1.14291e-05	1.5625	0.0217646	0.206533	0.579148	-0.787995
11526						354.497	183.102		6.01574e-06	7.68286e-06	1.52941	0.0474212	0.286145	0.783008	-0.352901
11542						356.479	534.778		6.57105e-08	1.02677e-06	1.74982	0.0319194	0.240936	0.0639974	-3.96584
11544						356.479	149.008		3.32719e-05	4.98452e-05	1.70523	0.0122375	0.169061	0.667505	-0.583149
11552			D	6-Deoxy-6-sulfo-D-fructose 1-phosphate	-13.2909	356.482	325.203		2.33077e-06	3.80993e-06	1.66469	0.0159944	0.185128	0.611763	-0.708956
11553						356.482	769.802		4.83525e-06	1.66178e-05	1.76865	0.00647472	0.133047	0.290968	-1.78107
11567						357.631	631.287		1.74768e-06	6.30017e-06	1.69135	0.0208845	0.203622	0.277401	-1.84995
11569			D	(R)-6'-O-(4-Geranyloxy-2-hydroxycinnamoyl)-marmin	23.307	357.639	631.789		1.43974e-06	4.58979e-06	1.6164	0.0443373	0.278201	0.313684	-1.67261
11572						358.781	520.261		6.71967e-06	4.69536e-06	1.77309	0.0395383	0.264506	1.43113	0.517156
11579						359.989	1014.54		4.70306e-06	3.17161e-06	1.6855	0.0217722	0.206558	1.48286	0.568384
11580						360.002	507.267		4.00783e-06	2.39319e-06	1.7855	0.00555002	0.125176	1.67468	0.743885
11589						361.218	251.096		4.58052e-06	5.99433e-06	1.78785	0.00510133	0.120931	0.764142	-0.388088
11591						361.22	485.24		5.4131e-06	7.26987e-06	1.85561	0.000235272	0.0745625	0.744593	-0.425475
11592			D	TG(18:4(6Z,9Z,12Z,15Z)/22:6(4Z,7Z,10Z,13Z,16Z,19Z)/22:6(4Z,7Z,10Z,13Z,16Z,19Z))	22.0702	361.22	972.49		1.17697e-06	1.59938e-06	1.84016	0.000558698	0.0832852	0.735894	-0.442431
11594						361.236	283.155		9.36599e-07	1.3707e-06	1.82028	0.00439126	0.117042	0.6833	-0.549409
11598						361.812	514.261		1.37935e-06	7.56655e-07	1.68269	0.0172672	0.189875	1.82296	0.866284
11601						362.413	215.129		1.31506e-05	1.54933e-05	1.55749	0.0443041	0.278112	0.848789	-0.236523
11622						364.807	838.855		4.89565e-07	1.11202e-06	1.70328	0.0233424	0.212203	0.44025	-1.18361
11627						364.836	168.03		1.49218e-06	2.54658e-06	1.57306	0.0205697	0.202551	0.585955	-0.771139
11633						365.435	863.382		5.89267e-07	1.83074e-06	1.67123	0.00504531	0.120522	0.321873	-1.63544
11646						367.283	875.368		4.44767e-07	1.71305e-06	1.81036	0.000228915	0.0742999	0.259634	-1.94545
11648						367.297	549.264		5.68722e-05	6.78502e-05	1.59524	0.0375394	0.258299	0.838203	-0.254629
11649			D	GTP-gamma-S	10.5174	367.304	540.259		3.1885e-05	3.79936e-05	1.61343	0.0308186	0.23765	0.839221	-0.252877
11650						367.304	540.76		1.83478e-05	2.19447e-05	1.61666	0.036259	0.254163	0.836092	-0.258267
11653			D	TG(14:0/18:3(6Z,9Z,12Z)/22:6(4Z,7Z,10Z,13Z,16Z,19Z))	-2.45066	367.318	874.362		7.04227e-07	1.54201e-06	1.72785	0.0177098	0.191743	0.456695	-1.1307
11673						369.616	425.196		1.2449e-07	3.169e-07	1.52732	0.031457	0.239573	0.392837	-1.348
11689			D	Undecaprenol	-21.4213	369.674	766.321		5.55171e-07	1.41055e-06	1.80262	0.00235057	0.108801	0.393586	-1.34525
11695			D	2,6-Di-tert-butyl-4-ethylphenol	-15.4163	369.688	235.381		3.88144e-06	5.17867e-06	1.63224	0.0348555	0.249619	0.749506	-0.415988
11696						369.688	765.82		1.32592e-06	2.61128e-06	1.62988	0.0128905	0.172286	0.507765	-0.977767
11698						369.693	941.514		0.00044033	0.000582672	1.60844	0.0444275	0.278443	0.755708	-0.404099
11710						371.971	1027.55		1.11525e-06	1.41336e-06	1.62628	0.0269064	0.224729	0.78908	-0.341756
11715						374.422	601.251		4.41826e-07	1.61539e-06	1.87083	0.000787154	0.0900893	0.273511	-1.87033
11718						375.63	532.763		5.45571e-07	9.39301e-07	1.74613	0.0102453	0.158038	0.580827	-0.78382
11719						375.663	532.261		1.02176e-06	1.63341e-06	1.8529	0.00123067	0.0970957	0.62554	-0.676826
11720						375.692	193.071		1.14492e-05	1.95649e-05	1.57922	0.0267374	0.224122	0.585191	-0.773019
11723						377.533	643.275		4.03577e-08	3.45208e-07	1.81257	0.00602244	0.129287	0.116908	-3.09655
11727						379.423	927.524		2.14689e-06	3.46909e-06	1.76948	0.00416775	0.116358	0.618861	-0.692312
11728						379.493	961.495		1.69236e-06	3.00987e-06	1.79747	0.00419796	0.116454	0.562272	-0.830661
11729						379.493	962.498		9.0192e-07	1.50308e-06	1.74631	0.00538768	0.123669	0.600048	-0.736851
11732			D	1,7-diphospho-1-epi-valienol	-3.19953	380.493	337.133		1.89768e-06	2.37701e-06	1.77751	0.00488804	0.119338	0.79835	-0.324906
11739						382.88	1041.53		9.86185e-06	6.56136e-06	1.81961	0.00170832	0.103639	1.50302	0.587863
11740						382.96	1043.54		1.89693e-06	1.29081e-06	1.81404	0.0021197	0.107253	1.46957	0.555395
11741						384.083	465.227		3.35081e-07	9.22812e-07	1.75021	0.0199107	0.200238	0.363108	-1.46153
11742						384.085	195.139		6.01045e-07	1.09135e-06	1.81515	0.00242232	0.10923	0.550733	-0.860574
11747						384.389	1035.52		4.3238e-06	1.9996e-06	1.67192	0.0144714	0.179287	2.16233	1.11259
11749						384.779	329.234		5.67218e-05	7.56872e-05	1.60743	0.0347434	0.249248	0.749424	-0.416146
11751			D	Fenoxanil	24.4092	385.134	330.237		9.9801e-06	1.34689e-05	1.68438	0.0192534	0.19783	0.740974	-0.432505
11753			D	Xanthosine 5'-phosphate	-5.55445	385.194	365.211		3.97424e-06	5.33886e-06	1.59152	0.0401801	0.266434	0.744398	-0.425854
11760			D	(2R)-O-Phospho-3-sulfolactate	3.38896	385.648	251.129		5.90219e-07	1.19558e-06	1.80603	0.0320514	0.241321	0.493666	-1.01839
11761			D	GTP-gamma-S	10.3069	385.937	540.259		1.39126e-06	1.58778e-06	1.53516	0.0495267	0.291228	0.876232	-0.190615
11765			D	Boscalid	7.15675	386.505	344.216		1.54068e-06	2.43778e-06	1.57752	0.0363677	0.254507	0.632001	-0.662002
11776						387.719	203.035		2.51506e-06	5.56378e-06	1.51966	0.049434	0.29101	0.452041	-1.14547
11780						387.752	625.265		2.48454e-07	6.70074e-07	1.56266	0.0127032	0.171382	0.370785	-1.43134
11783			D	TG(20:5(5Z,8Z,11Z,14Z,17Z)/22:6(4Z,7Z,10Z,13Z,16Z,19Z)/o-18:0)	-9.25183	387.932	940.503		5.65897e-05	7.53882e-05	1.59856	0.0425193	0.273215	0.750645	-0.413798
11787			D	L-Selenomethionine	22.3371	388.898	197.118		1.66589e-05	2.65008e-05	1.73619	0.00507015	0.120704	0.62862	-0.669739
11788			D	Bis(4-nitrophenyl)phosphate	23.2262	388.936	341.197		6.44183e-06	1.18847e-05	1.79327	0.0139899	0.177265	0.542029	-0.883559
11792						389.145	324.19		1.9416e-06	3.58804e-06	1.78961	0.00665821	0.134586	0.54113	-0.885952
11796						389.647	359.164		1.60047e-06	2.9759e-06	1.74504	0.014797	0.180604	0.53781	-0.89483
11798						390.078	323.187		1.31444e-05	2.24026e-05	1.7749	0.0442001	0.277833	0.586735	-0.769219
11801						390.154	180.038		2.19371e-06	6.76715e-06	1.66539	0.021373	0.205244	0.324171	-1.62518
11805						391.493	301.166		1.77604e-06	1.33375e-06	1.59294	0.0300116	0.23515	1.33162	0.413182
11814						392.551	265.145		2.03966e-06	3.66833e-06	1.87763	4.18806e-05	0.0469616	0.556018	-0.846797
11816						392.691	454.139		1.34517e-07	1.99515e-06	1.62708	0.0042216	0.116529	0.0674221	-3.89064
11822						393.221	868.713		2.20558e-06	3.3211e-06	1.59311	0.0298604	0.234672	0.664112	-0.590501
11825						393.729	794.443		1.43827e-06	1.91466e-06	1.63656	0.0338021	0.246245	0.75119	-0.41275
11834						396.182	362.183		3.67418e-07	7.03314e-07	1.59342	0.0333354	0.244964	0.52241	-0.936746
11836						396.189	481.222		4.86703e-07	1.67612e-06	1.68639	0.0179884	0.192889	0.290375	-1.78401
11837						396.208	361.179		2.1226e-06	3.82803e-06	1.6036	0.0160496	0.185325	0.554489	-0.850769
11839						396.682	775.408		1.12639e-07	2.32822e-07	1.62789	0.0225025	0.209099	0.483798	-1.04752
11850						398.154	337.166		1.15743e-06	1.81617e-06	1.74735	0.0116651	0.16605	0.637296	-0.649965
11856			D	TG(15:0/18:4(6Z,9Z,12Z,15Z)/24:1(15Z))	-3.77507	398.569	924.506		1.54524e-06	2.52362e-06	1.76846	0.00737375	0.140261	0.612311	-0.707663
11859						398.59	96.9591		2.96905e-05	3.5173e-05	1.69669	0.0201018	0.200919	0.844127	-0.244469
11860			D	Tetrasul	-10.1529	398.614	325.057		1.54625e-06	2.96961e-06	1.82723	0.00121419	0.0969079	0.520692	-0.941497
11866						399.956	209.118		1.69923e-05	3.19618e-05	1.79425	0.00279531	0.111144	0.531642	-0.911473
11867						400.008	210.121		1.9586e-06	3.58931e-06	1.73235	0.00613233	0.130207	0.545677	-0.873882
11869						401.002	282.044		2.18678e-06	3.5316e-06	1.7283	0.008354	0.147193	0.619204	-0.691512
11872			D	Urate D-ribonucleotide	-16.6392	402.203	381.206		1.52079e-06	2.66167e-06	1.67498	0.0182118	0.193793	0.571366	-0.807512
11873			D	Bluensidine 6-phosphate	16.229	402.209	345.229		1.03868e-05	1.88438e-05	1.59422	0.04015	0.266343	0.551204	-0.859342
11874			D	Oxadiazon	10.7425	402.215	346.232		1.65232e-06	3.06762e-06	1.58367	0.0337952	0.246226	0.538632	-0.892627
11875						402.217	382.209		1.96161e-07	4.38286e-07	1.63774	0.0244411	0.216085	0.447564	-1.15983
11880						404.226	137.024		2.92779e-05	3.56818e-05	1.68667	0.0217709	0.206554	0.820527	-0.285377
11882						404.79	157.086		4.32345e-05	5.79433e-05	1.6929	0.0226999	0.209836	0.746152	-0.422458
11884						404.973	323.187		2.86893e-06	4.65429e-06	1.80136	0.0023526	0.108813	0.616405	-0.69805
11885						405.862	626.333		5.72433e-07	1.55383e-06	1.6382	0.0143969	0.17898	0.3684	-1.44065
11886			D	Fenoxanil	24.6388	406.612	330.237		3.15212e-06	6.0229e-06	1.84816	0.0010183	0.094369	0.523356	-0.934135
11890						407.11	329.234		2.2744e-05	3.64095e-05	1.64784	0.0211384	0.204471	0.624671	-0.678832
11896						408.909	328.221		4.19229e-06	8.9297e-06	1.86892	0.000110195	0.0651504	0.469478	-1.09087
11903			D	5'-xanthylate(2-)	-11.6449	410.01	363.195		2.39161e-06	5.50714e-06	1.80355	0.000850605	0.0914522	0.434273	-1.20332
11907			D	6-Deoxy-6-sulfo-D-fructose 1-phosphate	-13.4146	410.684	325.203		8.70586e-06	1.39818e-05	1.61781	0.020594	0.202634	0.622655	-0.683495
11908			D	Polixetonium chloride	8.18899	410.717	326.206		1.94475e-06	3.28459e-06	1.65107	0.0231047	0.211334	0.592083	-0.756129
11909						411.255	305.046		6.25189e-06	1.55738e-05	1.64936	0.00699146	0.137259	0.401437	-1.31676
11911						411.947	306.049		1.01314e-06	2.51157e-06	1.62873	0.00884834	0.150314	0.40339	-1.30975
11917						413.233	342.237		5.81882e-06	4.47824e-06	1.61686	0.0334809	0.245366	1.29936	0.377796
11919			D	2,6-Dichlorophenol-4-(1,4-phthoquinone imine)	-18.952	414.122	321.171		1.85948e-06	4.0828e-06	1.76014	0.00441497	0.11711	0.455442	-1.13466
11922						416.001	467.243		2.71828e-07	5.35418e-08	1.59353	0.0276337	0.227291	5.07693	2.34396
11924						416.894	323.187		8.68248e-06	1.30017e-05	1.77954	0.00469983	0.117889	0.667795	-0.582523
11926			D	CDP	23.6089	417.033	404.193		6.47727e-07	1.01552e-06	1.77965	0.0038871	0.115402	0.63783	-0.648755
11929						417.949	205.087		9.51005e-06	1.81763e-05	1.52067	0.0375521	0.25834	0.52321	-0.934537
11930						418.016	1021.54		2.75086e-06	4.01083e-06	1.56045	0.0305803	0.23692	0.685859	-0.544017
11932						418.429	1023.55		4.57298e-07	6.60331e-07	1.5601	0.0398776	0.265525	0.692528	-0.530055
11933						418.452	608.322		4.17301e-07	9.05363e-07	1.61282	0.017938	0.192684	0.460922	-1.11741
11937						420.383	212.137		9.17651e-06	1.54146e-05	1.82194	0.00329851	0.113107	0.595312	-0.748282
11943			D	6-Deoxy-6-sulfo-D-fructose 1-phosphate	-13.4534	421.641	325.203		7.68004e-06	1.74231e-05	1.81095	0.00361079	0.114335	0.440795	-1.18182
11944						421.641	365.165		2.28786e-05	3.1691e-05	1.76801	0.00400112	0.115805	0.721928	-0.470074
11947			D	Chloramphenicol 3-acetate	-14.6743	422.05	366.168		3.40975e-06	4.82768e-06	1.79992	0.00271483	0.11077	0.706291	-0.501665
11949			D	Cycloguanil hydrochloride	-7.44407	422.502	289.181		5.57326e-07	9.05853e-07	1.65281	0.011986	0.16776	0.61525	-0.700754
11950			D	Monobromobisphenol A	17.6222	422.53	308.195		1.64727e-06	3.60029e-06	1.68284	0.00422341	0.116534	0.457539	-1.12803
11957						425.096	486.259		1.83523e-07	8.65483e-07	1.56512	0.0145171	0.179474	0.212047	-2.23754
11960						425.24	465.227		4.28585e-07	1.45636e-06	1.85729	0.00175147	0.104084	0.294285	-1.76471
11967						427.686	359.164		8.26404e-07	1.39491e-06	1.69634	0.0148012	0.18062	0.59244	-0.755258
11968						428.784	323.187		1.49004e-05	2.37515e-05	1.62231	0.0231294	0.211425	0.627343	-0.672675
11975						428.865	324.19		2.28222e-06	3.68684e-06	1.70267	0.0109759	0.162173	0.619017	-0.691948
11977						429.788	307.192		6.10632e-06	1.73083e-05	1.74522	0.0332477	0.24472	0.352797	-1.50309
11979						431.184	195.139		1.68415e-06	2.6115e-06	1.77696	0.0404913	0.267361	0.644897	-0.632858
11980						431.249	223.134		0.000116615	0.000194409	1.73299	0.0167195	0.187647	0.599844	-0.73734
11981						431.264	224.137		1.60625e-05	2.71009e-05	1.72032	0.0229568	0.210788	0.592693	-0.754643
11985						432.49	205.087		1.26426e-05	2.0905e-05	1.49767	0.0448011	0.279436	0.604762	-0.72556
11986						432.85	592.327		1.69038e-07	4.87258e-07	1.68475	0.0295944	0.233825	0.346916	-1.52734
11988						433.225	365.164		1.98586e-06	2.91596e-06	1.85189	0.000860901	0.091658	0.681033	-0.554203
11999			D	6-Deoxy-6-sulfo-D-fructose 1-phosphate	-13.4046	435.054	325.203		7.06882e-06	1.3802e-05	1.83434	0.000676781	0.0872465	0.512158	-0.965339
12040			D	Cyhexatin	9.01725	443.18	386.183		4.42241e-07	9.201e-07	1.69189	0.0142443	0.178345	0.480645	-1.05696
12048						446.413	443.266		1.14326e-06	8.78854e-07	1.82122	0.00378567	0.115026	1.30085	0.379454
12052						446.926	368.172		4.89128e-07	1.11293e-06	1.67755	0.00467576	0.117827	0.439495	-1.18608
12057						451.462	256.124		8.98834e-08	1.63823e-06	1.68961	0.00797852	0.144662	0.0548662	-4.18794
12066			D	5'-xanthylate(2-)	-11.7126	453.502	363.195		2.4551e-07	6.20039e-07	1.7959	0.00396788	0.115689	0.395959	-1.33658
12085						455.304	372.203		7.35451e-07	1.23142e-06	1.73715	0.00688223	0.1364	0.597239	-0.743619
12090						455.325	688.787		4.62594e-06	6.21e-06	1.87214	0.000177333	0.0715856	0.744918	-0.424847
12091						455.327	688.286		5.06323e-06	7.40184e-06	1.7494	0.00449247	0.117331	0.684051	-0.547825
12109						457.501	128.034		7.46816e-06	1.00145e-05	1.66657	0.0300049	0.235129	0.745735	-0.423266
12114			D	6-Deoxy-6-sulfo-D-fructose 1-phosphate	-13.3551	457.685	325.203		6.68691e-06	1.97507e-05	1.88024	1.07463e-05	0.0269019	0.338565	-1.56249
12117						460.092	459.261		3.69833e-06	2.44823e-06	1.56867	0.0372942	0.257513	1.51062	0.595136
12129						464.959	263.133		1.98115e-07	2.34344e-06	1.71405	0.00104491	0.0947594	0.0845402	-3.56422
12132						465.969	421.237		7.01233e-07	1.05136e-06	1.64198	0.0269314	0.224818	0.666974	-0.584299
12143			D	Aplysil	17.9712	469.784	310.211		6.32469e-06	1.00788e-05	1.74654	0.00855445	0.148486	0.627523	-0.67226
12144						469.845	345.184		9.48661e-07	1.74521e-06	1.57508	0.0326602	0.24307	0.54358	-0.879435
12148						472.161	561.249		3.36088e-07	8.42032e-07	1.85008	0.000201462	0.0730032	0.399139	-1.32504
12153			D	Blue pigment	-24.6162	473.524	251.166		1.01489e-05	1.5468e-05	1.7352	0.00934272	0.15322	0.656122	-0.607963
12170			D	TG(14:0/15:0/22:4(7Z,10Z,13Z,16Z))	22.332	475.846	842.382		5.32474e-07	2.32811e-06	1.40468	0.024994	0.217959	0.228715	-2.12838
12176			D	1,2-Didodecanoyl-sn-glycero-3-cytidine-5'-diphosphate	19.3876	476.747	842.883		4.00996e-07	1.8474e-06	1.75805	0.000503974	0.081114	0.21706	-2.20384
12209						480.26	305.176		6.50139e-06	1.96975e-05	1.84871	0.00282754	0.111288	0.330063	-1.59919
12218			D	5-(methylsulfanyl)-2,3-dioxopentyl Phosphate(2-)	15.6963	481.262	241.181		5.38273e-06	7.22312e-06	1.79451	0.00337598	0.113363	0.745208	-0.424284
12223						481.818	337.983		1.74193e-07	8.37988e-07	1.43066	0.0437382	0.276584	0.20787	-2.26624
12240						488.616	377.086		1.05653e-06	7.89953e-07	1.68492	0.0105053	0.159496	1.33746	0.419501
12244						488.91	403.226		5.58057e-07	2.40639e-07	1.83319	0.00408669	0.116094	2.31906	1.21354
12246						488.932	393.226		6.65262e-07	1.1826e-06	1.78732	0.00237582	0.108954	0.562544	-0.829962
12248			D	Filiforminol	16.2346	488.952	312.227		1.48873e-05	2.95096e-05	1.8041	0.00434386	0.116902	0.504489	-0.987105
12256						490.491	621.251		3.4689e-07	1.44078e-06	1.37545	0.0445966	0.278894	0.240766	-2.0543
12266						492.372	370.188		8.3864e-07	1.48041e-06	1.73077	0.00855173	0.148469	0.566492	-0.819872
12268			D	Cycloguanil hydrochloride	-7.33377	492.457	289.181		3.29682e-06	6.33694e-06	1.80457	0.00695051	0.136939	0.520254	-0.942712
12270			D	Monobromobisphenol A	17.624	493.206	308.195		1.60197e-05	3.12866e-05	1.77311	0.00538536	0.123647	0.512032	-0.965694
12272						493.519	344.991		1.26868e-07	8.19412e-07	1.45242	0.0493346	0.290775	0.154828	-2.69126
12276						493.619	345.989		1.33145e-07	5.96213e-07	1.42983	0.0477689	0.287003	0.223317	-2.16283
12277						493.619	346.987		4.43637e-08	2.43713e-07	1.57718	0.0139541	0.177111	0.182033	-2.45773
12278						493.626	365.192		9.31823e-07	1.91523e-06	1.81617	0.00493271	0.119679	0.486532	-1.03939
12288						494.726	364.198		5.3203e-07	1.38057e-06	1.82284	0.00283322	0.111313	0.38537	-1.37568
12289						494.743	603.241		3.29469e-06	1.18791e-05	1.55493	0.0236833	0.213431	0.277353	-1.85021
12291						494.754	390.214		1.50158e-06	2.80848e-06	1.6433	0.0344098	0.248135	0.53466	-0.903306
12292			D	DHAP(6:0)	16.469	494.757	269.212		1.80798e-05	2.11995e-05	1.61154	0.0347127	0.249146	0.852839	-0.229654
12293			D	Methylgallic acid-O-sulphate	5.44626	494.769	265.218		3.92364e-07	1.0748e-06	1.7812	0.00722884	0.139143	0.365057	-1.4538
12294						494.777	77.3019		7.07502e-07	1.46297e-06	1.74949	0.015811	0.184465	0.483607	-1.04809
12295						494.777	309.208		8.79594e-05	0.000160091	1.74894	0.0112436	0.163714	0.549434	-0.863981
12297						494.778	210.121		3.01776e-06	5.99418e-06	1.76901	0.00912051	0.15194	0.503448	-0.990084
12298			D	Aplysil	17.6799	494.778	310.211		1.50429e-05	2.8673e-05	1.77649	0.00934059	0.153208	0.524637	-0.930609
12299			D	Thiadiazolidinone	-4.17581	494.787	327.218		5.19237e-05	9.19304e-05	1.659	0.020496	0.202297	0.564815	-0.82415
12300						494.787	328.221		9.5469e-06	1.9789e-05	1.7516	0.010806	0.161172	0.482434	-1.0516
12301			D	5'-xanthylate(2-)	-11.5164	494.787	363.195		3.96563e-06	8.2927e-06	1.7276	0.015429	0.183051	0.478207	-1.06429
12302						494.794	81.8045		2.00529e-07	7.20513e-07	1.75089	0.0188985	0.196486	0.278314	-1.84521
12346			D	TEPP	7.07544	498.277	291.197		0.000109642	0.000161234	1.7698	0.006652	0.134534	0.680018	-0.556355
12347						498.277	292.2		1.91362e-05	2.87212e-05	1.79523	0.00461759	0.117673	0.666274	-0.585813
12360						499.447	677.376		6.07481e-06	1.71044e-06	1.78959	0.0149698	0.181287	3.5516	1.82847
12361						499.448	737.398		6.90005e-06	2.08341e-06	1.8291	0.00531311	0.122959	3.3119	1.72766
12364						499.527	505.211		7.17582e-07	2.09054e-07	1.61849	0.0236561	0.213334	3.43251	1.77927
12379			D	2-Caffeoylisocitrate	-12.2866	502.933	355.269		1.59151e-06	2.10399e-06	1.6251	0.0323296	0.242125	0.756423	-0.402735
12397			D	Paraoxon	10.5886	507.686	276.205		1.22371e-06	7.6523e-07	1.52802	0.035817	0.252753	1.59914	0.677298
12403						508.892	193.071		1.1288e-05	1.67649e-05	1.64241	0.0361804	0.253914	0.673314	-0.570648
12404						508.894	309.615		2.75611e-07	1.09928e-06	1.30224	0.0209799	0.203943	0.25072	-1.99585
12416						513.518	410.24		2.22814e-06	3.39204e-06	1.67627	0.016422	0.186632	0.656874	-0.606311
12418						513.741	77.3019		1.48562e-06	3.2038e-06	1.71171	0.00789435	0.144074	0.463707	-1.10871
12420						514.733	372.203		2.24667e-06	3.55908e-06	1.71045	0.00944787	0.153813	0.631249	-0.663719
12421			D	Aplysil	17.1222	514.807	310.211		3.49736e-05	6.72439e-05	1.72923	0.00814857	0.145826	0.520101	-0.943136
12422						514.828	345.184		5.48593e-06	9.59196e-06	1.69822	0.00767451	0.142502	0.57193	-0.806089
12427						514.926	346.188		8.29111e-07	1.28126e-06	1.67526	0.0294437	0.233341	0.647105	-0.627927
12430			D	Tricrozarin A	24.6358	515.923	295.228		6.45917e-06	8.42807e-06	1.68522	0.0121788	0.16876	0.766387	-0.383854
12434						516.066	895.485		3.28252e-07	6.16184e-07	1.80675	0.00368743	0.114645	0.532718	-0.908557
12435						516.089	323.187		2.87682e-06	4.7689e-06	1.80752	0.00577521	0.127187	0.603246	-0.729182
12441						517.256	307.192		3.86121e-05	6.6556e-05	1.77807	0.0109718	0.162149	0.580144	-0.785517
12466						518.429	424.256		2.09978e-05	1.01867e-05	1.70914	0.0304955	0.236658	2.06128	1.04354
12469						518.444	105.813		9.58633e-07	4.99999e-07	1.67582	0.0339737	0.246711	1.91727	0.939053
12519						527.882	404.23		2.83172e-07	1.13086e-07	1.47526	0.0165728	0.18715	2.50403	1.32425
12523						527.942	427.271		4.7861e-06	3.09845e-06	1.77028	0.00607391	0.129712	1.54467	0.627303
12536						533.899	725.39		4.54153e-06	6.28465e-06	1.66408	0.0189297	0.196605	0.722639	-0.468654
12537						533.901	667.271		5.96958e-07	1.27614e-06	1.69004	0.0134614	0.174937	0.467783	-1.09609
12542						533.964	73.807		1.15925e-06	1.5529e-06	1.67812	0.0222326	0.208077	0.74651	-0.421766
12543			D	Tricrozarin A	24.6675	535.064	295.228		0.000149138	0.000196677	1.74693	0.0086814	0.149285	0.758291	-0.399176
12545						535.088	296.232		2.88624e-05	3.90081e-05	1.7614	0.00775848	0.143109	0.739906	-0.434586
12559						537.509	617.407		6.92674e-07	1.37889e-06	1.81646	0.000949791	0.0932805	0.502343	-0.993256
12560						537.515	883.52		8.51016e-07	1.3362e-06	1.78696	0.00477315	0.11844	0.636892	-0.650879
12565						537.529	788.445		2.42098e-07	3.95647e-08	1.63978	0.0170061	0.188745	6.11904	2.61331
12568						538.699	309.208		4.54407e-05	0.000117886	1.82608	0.00286602	0.111457	0.385464	-1.37533
12569			D	Aplysil	18.0882	538.699	310.211		7.7702e-06	2.10676e-05	1.8355	0.0015445	0.101765	0.368822	-1.439
12580			D	2-Methacryloyloxyethyl phenyl phosphate	-6.13263	539.879	287.223		1.1418e-06	1.83361e-06	1.78737	0.00204117	0.106659	0.622708	-0.683372
12585			D	2-{[hydroxy(6-hydroxy-7-methoxy-2H-1,3-benzodioxol-5-yl)methylidene]amino}acetic acid	-1.86149	541.012	270.216		7.96626e-06	9.34353e-06	1.57236	0.0448379	0.279534	0.852596	-0.230066
12586			D	DHAP(6:0)	17.387	541.02	269.213		4.99761e-05	6.44225e-05	1.80399	0.00380795	0.11511	0.775756	-0.366325
12588			D	Anthragallol	-20.3049	541.039	257.212		2.30912e-06	2.98688e-06	1.6282	0.0360572	0.253522	0.773088	-0.371296
12593						541.072	793.416		1.72483e-06	2.69762e-06	1.71432	0.0139262	0.176991	0.639387	-0.645239
12596						541.084	879.489		2.5255e-07	6.53607e-07	1.60587	0.0225491	0.209273	0.386395	-1.37185
12611			D	TG(16:0/22:5(4Z,7Z,10Z,13Z,16Z)/o-18:0)	-13.3107	547.031	896.487		4.40741e-07	8.84701e-07	1.54525	0.0230815	0.211249	0.498181	-1.00526
12614						547.109	275.202		1.54146e-06	8.37405e-07	1.69389	0.0153851	0.182886	1.84076	0.880298
12640						550.606	790.461		6.31793e-07	3.7623e-07	1.59797	0.0332359	0.244688	1.67927	0.747837
12641						550.61	481.314		5.42637e-07	2.7179e-07	1.71021	0.0180623	0.19319	1.99653	0.997497
12645						551.773	237.15		1.74205e-06	2.29652e-06	1.58151	0.0375496	0.258332	0.758561	-0.398664
12654			D	GDP-4-acetamido-4,6-dideoxy-alpha-D-mannose	11.0967	552.952	631.408		5.13353e-07	7.70676e-07	1.6047	0.0339767	0.246719	0.666107	-0.586173
12662						554.775	641.347		2.68998e-06	5.39507e-06	1.73413	0.00261666	0.110287	0.4986	-1.00405
12664			D	TG(10:0/18:0/a-25:0)[rac]	-5.27836	555.315	878.477		6.80408e-07	1.05131e-06	1.73942	0.0147109	0.180259	0.647202	-0.627713
12665						555.317	877.474		1.558e-06	2.41052e-06	1.79592	0.00371841	0.114767	0.646334	-0.629647
12667			D	ADP-D-glycero-beta-D-manno-heptose	-13.6118	555.321	620.367		9.00104e-07	1.8706e-06	1.51633	0.0398866	0.265552	0.481185	-1.05534
12674						555.683	619.363		3.45579e-06	7.76309e-06	1.78006	0.0054634	0.124377	0.445156	-1.16762
12683						557.696	193.071		1.12096e-05	1.96397e-05	1.59776	0.0476567	0.286727	0.570763	-0.809037
12703						561.317	771.447		1.59695e-06	9.27136e-07	1.69428	0.0281085	0.228922	1.72246	0.784469
12704			D	O-Acetyl-ADP-ribose	-5.53043	561.317	602.356		6.60499e-07	3.6366e-07	1.79352	0.00134004	0.0989187	1.81626	0.860968
12706						561.325	777.421		1.52393e-06	2.44007e-06	1.66219	0.0121158	0.168436	0.624544	-0.679125
12812			D	Pyridoxamine phosphate	24.0177	575.266	249.186		1.74642e-06	1.05687e-06	1.54598	0.0364539	0.254779	1.65244	0.724595
12835						577.744	618.35		9.4249e-07	2.49833e-06	1.69368	0.0238704	0.214096	0.377248	-1.40641
12843						579.905	193.071		1.08952e-05	1.62591e-05	1.59118	0.0404614	0.267272	0.670099	-0.577555
12855						580.099	587.337		1.05515e-06	1.56957e-06	1.70185	0.0115458	0.165399	0.672255	-0.572919
12859			D	5-Acetylamino-6-formylamino-3-methyluracil	21.1206	581.185	227.201		1.62504e-05	2.10054e-05	1.82341	0.00287207	0.111483	0.773631	-0.370282
12921						583.991	695.467		1.14348e-05	1.49856e-05	1.64382	0.0260344	0.22155	0.763056	-0.390139
12943						586.984	882.509		2.74069e-06	4.57967e-06	1.50206	0.0480732	0.287747	0.598448	-0.740702
12949						588.17	653.384		1.80075e-06	7.46315e-07	1.87735	0.000249902	0.0751223	2.41285	1.27074
12952						589.217	866.513		2.18696e-06	3.56036e-06	1.6278	0.0243575	0.215797	0.614254	-0.703094
12954						589.237	867.516		4.94192e-07	8.98425e-07	1.56346	0.0140303	0.177438	0.550065	-0.862327
12955						589.258	865.511		4.77276e-06	8.13882e-06	1.68005	0.0162534	0.186046	0.58642	-0.769995
12957						589.867	584.309		1.42181e-06	2.99457e-06	1.70886	0.00499894	0.120178	0.474797	-1.07462
12960						590.452	557.289		1.35529e-06	3.02723e-06	1.69741	0.0041142	0.116185	0.447701	-1.15939
12965						590.548	523.319		2.31145e-06	5.8034e-06	1.74055	0.00303097	0.112136	0.398292	-1.3281
12986						594.038	889.51		1.16084e-06	1.94887e-06	1.81574	0.00253734	0.109872	0.595647	-0.747471
13003						596.299	747.483		3.77606e-06	2.14971e-06	1.84893	0.000366403	0.0781211	1.75654	0.812737
13008						596.4	865.5		2.05696e-06	3.33879e-06	1.67791	0.0188992	0.196489	0.616079	-0.698813
13010						597.428	863.494		1.32503e-05	2.18233e-05	1.76409	0.00403675	0.115926	0.607162	-0.719847
13011			D	TG(15:0/20:0/o-18:0)	-1.13781	597.443	864.497		6.02914e-06	9.64613e-06	1.72692	0.00607944	0.129757	0.625031	-0.678
13012						597.447	98.0238		4.03975e-05	4.68633e-05	1.49889	0.0482102	0.288081	0.862029	-0.214192
13014			D	Gemcitabine	0.232567	597.45	264.205		2.48397e-06	1.41077e-06	1.60753	0.038385	0.260967	1.76072	0.816163
13027						598.592	923.507		3.73322e-07	1.02646e-06	1.56157	0.0353894	0.251371	0.3637	-1.45918
13034						598.604	763.479		3.25603e-06	1.25773e-06	1.74926	0.0197066	0.199501	2.5888	1.37229
13060						599.682	755.453		6.9768e-06	3.94656e-06	1.81264	0.00247682	0.109541	1.76782	0.82197
13062						599.693	756.455		2.34249e-06	1.632e-06	1.62226	0.0307713	0.237506	1.43534	0.521397
13067						599.747	617.347		1.56463e-06	3.52911e-06	1.45999	0.029195	0.232536	0.443349	-1.17349
13096			D	Tetrasul	-10.2925	599.765	325.057		4.11851e-07	1.16925e-06	1.72941	0.0339842	0.246739	0.352235	-1.50539
13126			D	Inosine-5'-carboxylate	-12.9121	600.897	313.239		1.76592e-06	2.08093e-06	1.86958	0.000214367	0.0736484	0.848622	-0.236806
13133						600.909	845.484		8.00124e-06	1.00688e-05	1.54405	0.0403468	0.266931	0.794658	-0.331594
13135						600.924	846.488		2.79642e-06	4.4132e-06	1.47625	0.0479279	0.287393	0.633649	-0.658244
13152						603.212	480.311		7.21098e-07	1.37745e-06	1.57001	0.0221447	0.207776	0.523503	-0.933729
13162						603.338	617.385		1.51722e-06	2.8163e-07	1.38565	0.0177396	0.191867	5.38727	2.42956
13163						603.52	618.388		8.36548e-07	1.4916e-06	1.73206	0.00955441	0.154404	0.560839	-0.834341
13192						606.692	275.202		1.47699e-05	2.06327e-05	1.58878	0.0300436	0.23525	0.715847	-0.482277
13197						607.797	877.509		2.3073e-07	4.87765e-07	1.51104	0.0194019	0.198383	0.473035	-1.07998
13201						607.855	112.987		8.65326e-05	7.01508e-05	1.66809	0.0175036	0.19088	1.23352	0.302783
13204						607.864	865.51		7.50395e-06	1.46191e-05	1.65544	0.0112251	0.163609	0.513297	-0.962135
13206						607.869	137.024		1.70588e-05	2.70333e-05	1.79203	0.00489826	0.119416	0.63103	-0.664219
13210						608.395	851.52		3.4634e-07	9.97882e-07	1.7734	0.00402749	0.115895	0.347075	-1.52668
13222						610.131	619.402		3.13904e-07	7.16918e-07	1.65929	0.0257792	0.220597	0.437852	-1.19149
13229						610.192	909.536		8.18886e-08	4.53072e-07	1.72503	0.0191246	0.197346	0.180741	-2.46801
13261						613.687	795.455		2.26761e-06	1.06718e-06	1.67245	0.0288112	0.231278	2.12487	1.08737
13271						614.8	447.276		3.26945e-05	6.34175e-05	1.72512	0.0221692	0.207856	0.515544	-0.955832
13274						614.803	448.279		8.0144e-06	1.56939e-05	1.75415	0.0172833	0.189944	0.510671	-0.969534
13276						614.812	420.966		8.44681e-07	1.0178e-06	1.59054	0.0337088	0.245991	0.829906	-0.268979
13325						618.352	739.457		3.13938e-05	1.80362e-05	1.70446	0.0250836	0.218258	1.7406	0.799582
13330						619.347	810.411		2.17737e-06	5.48084e-07	1.22492	0.0446919	0.279147	3.97269	1.99012
13351						619.395	278.611		1.72179e-05	8.16886e-06	1.7172	0.0147628	0.180467	2.10775	1.0757
13383						622.778	275.202		2.46711e-05	3.18189e-05	1.69808	0.0155313	0.183435	0.77536	-0.367062
13387						622.804	817.581		1.76672e-06	2.80959e-06	1.75384	0.00937095	0.15338	0.628818	-0.669285
13408						625.08	722.449		1.18852e-05	6.25246e-06	1.71876	0.028269	0.229466	1.90088	0.92667
13412						625.082	721.447		3.0391e-05	1.64422e-05	1.68909	0.0317885	0.240552	1.84836	0.886243
13424						626.193	188.1		9.92617e-06	6.87436e-06	1.68228	0.0221098	0.207663	1.44394	0.530011
13445						626.249	157.123		0.000153496	0.000122315	1.57627	0.0455325	0.281354	1.25492	0.327598
13455						626.677	741.473		9.47273e-05	5.64006e-05	1.72309	0.0158434	0.184583	1.67954	0.748068
13457						627.194	742.476		4.05165e-05	2.40027e-05	1.77764	0.011445	0.164843	1.68799	0.75531
13479						628.525	137.024		4.41565e-05	7.16325e-05	1.45923	0.0459662	0.282475	0.616431	-0.697989
13493						629.644	337.078		1.06818e-06	2.00385e-06	1.7573	0.0078906	0.144048	0.533065	-0.907618
13509			D	Acetaminophen glucuronide	0.496577	630.737	328.294		9.55397e-07	1.93138e-06	1.64191	0.0192934	0.19798	0.494671	-1.01546
13512			D	7,11,12-Triacetoxycoumestan	-14.706	630.78	411.332		1.36149e-06	2.51285e-06	1.74857	0.00469188	0.117869	0.541811	-0.884138
13519						630.809	876.534		6.0531e-07	1.65039e-06	1.51344	0.0491614	0.290365	0.366768	-1.44706
13530						631.433	806.493		1.11249e-06	1.614e-06	1.7686	0.0030151	0.112073	0.689273	-0.536853
13554						633.664	606.379		1.44704e-06	3.26401e-06	1.56847	0.0266137	0.223675	0.443334	-1.17354
13588			D	N-(6-Oxo-6H-dibenzo[b,d]pyran-3-yl)-2,2,2-trifluoroacetamide	0.118275	636.296	308.231		3.12164e-06	4.72767e-06	1.69346	0.0155338	0.183444	0.660291	-0.598827
13600						636.572	724.465		4.73753e-05	2.55021e-05	1.708	0.0234388	0.212553	1.8577	0.89352
13643						640.5	967.566		4.54358e-06	1.95887e-06	1.70998	0.0200683	0.2008	2.31949	1.21381
13650						641.13	291.233		1.35598e-05	4.79604e-06	1.75117	0.011469	0.164976	2.82729	1.49942
13660						641.871	401.292		1.13141e-05	7.89601e-06	1.55794	0.049149	0.290335	1.43289	0.518923
13686			D	2-Aminoadenosine	4.47554	642.296	283.265		0.000176864	0.000210055	1.83957	0.00114356	0.0960714	0.841986	-0.248132
13707						644.543	456.357		1.3408e-05	2.10377e-05	1.51729	0.0366563	0.255443	0.637332	-0.649884
13717						646.834	279.54		1.0923e-05	6.40316e-06	1.52463	0.0489886	0.289954	1.70588	0.770518
13721						646.846	280.236		0.00402595	0.00322559	1.61897	0.0327646	0.243366	1.24813	0.319767
13792						650.264	199.17		2.5983e-05	3.80219e-05	1.64372	0.0265268	0.223359	0.683369	-0.549263
13793						650.265	309.207		6.19117e-06	9.97362e-06	1.79851	0.00468121	0.117841	0.620755	-0.687905
13795						650.268	88.003		6.49703e-05	8.2981e-05	1.57523	0.0482936	0.288283	0.782954	-0.353
13796						650.268	166.014		3.48097e-05	4.97267e-05	1.75226	0.00819096	0.146111	0.700019	-0.514533
13805			D	N,N'-Diacetylchitobiose 6'-phosphate	-23.3484	650.351	505.376		7.92174e-06	1.50538e-05	1.66028	0.0390573	0.263044	0.526228	-0.926241
13814						651.288	269.088		2.56354e-05	3.06591e-05	1.58572	0.0390519	0.263027	0.836145	-0.258174
13817						651.35	98.0238		4.95891e-05	5.89959e-05	1.55609	0.0398143	0.265336	0.840552	-0.25059
13818						651.357	789.517		5.20365e-06	2.32728e-06	1.72068	0.00834378	0.147126	2.23593	1.16088
13819						651.362	154.036		1.2225e-05	1.39981e-05	1.69527	0.0163299	0.186313	0.873333	-0.195396
13824			D	Daphnin	0.386019	651.399	341.29		2.48269e-05	3.45726e-05	1.61109	0.0317602	0.240469	0.718107	-0.477729
13888						659.363	863.518		5.63605e-06	2.13286e-06	1.79063	0.0133954	0.174639	2.64248	1.4019
13902						662.755	624.421		1.37819e-06	2.5179e-06	1.58001	0.0341713	0.247332	0.547356	-0.869449
13908						663.928	337.312		3.95202e-06	1.28357e-05	1.72606	0.0161509	0.185685	0.307893	-1.6995
14199			D	3,4,5-trihydroxy-6-({3-oxo-3-[(3,4,5,6-tetrahydroxyoxan-2-yl)methoxy]propanoyl}oxy)oxane-2-carboxylic acid	12.3152	697.408	443.339		4.17331e-06	2.3237e-06	1.56916	0.0311638	0.238696	1.79598	0.84477
14222						698.497	94.9799		0.000196407	0.000255798	1.50281	0.0422105	0.272343	0.767819	-0.381162
14249						700.364	537.38		1.04746e-05	3.03631e-05	1.77746	0.0157642	0.184295	0.34498	-1.53542
14250						700.368	538.384		3.32583e-06	9.63823e-06	1.75676	0.0206467	0.202815	0.345067	-1.53505
14254						700.626	600.377		3.73979e-06	1.12337e-05	1.81888	0.00790092	0.14412	0.332908	-1.58681
14440						726.614	1000.58		6.82334e-06	2.79953e-06	1.79123	0.00111741	0.0957428	2.43731	1.28529
14645						751.662	177.912		1.75567e-05	9.48221e-06	1.51951	0.0499053	0.292115	1.85154	0.888725
14684						758.973	362.186		4.96403e-06	8.63862e-06	1.65617	0.0233028	0.212059	0.574633	-0.799288
14700			D	Divinylchlorophyll a	-20.9723	761.91	892.462		1.197e-05	5.92081e-06	1.72928	0.00843172	0.147699	2.02169	1.01556
14720						765.186	94.9799		0.000306708	0.000427903	1.68886	0.0256392	0.220082	0.716769	-0.48042
14884						777.772	87.0078		0.000243543	0.000303304	1.73881	0.00541622	0.123937	0.802965	-0.316591
14893						777.809	997.61		2.26758e-06	1.03981e-06	1.6889	0.0214568	0.205517	2.18077	1.12484
[truncated: 60 more rows]
